# Supplementary material for: Tissue rigidity phase transition shapes morphogen gradients
Source: Nat Cell Biol. 2026 May 14;28(6):1191–203. doi: 10.1038/s41556-026-01954-4 (PMC13278970; doi:10.1038/s41556-026-01954-4)
Supplement: Supplementary file 6 — Statistical source data for all main and Extended Data figures. [file 41556_2026_1954_MOESM6_ESM.xlsx]

## Sheet: Figure_1d
Panel_d
WT: GRC spatial vs Distance from YSL
embryo_unique	timepoint	Y_cut(microns)	%_cells_GRC
WT_105	0	0	0.6
WT_105	0	25	0.5
WT_105	0	50	0.333333
WT_105	0	75	0.0833333
WT_105	0	100	0
WT_105	0	125	0
WT_105	0	150
WT_105	30	0	0.727273
WT_105	30	25	0.9
WT_105	30	50	0.909091
WT_105	30	75	1
WT_105	30	100	0.272727
WT_105	30	125	0
WT_105	30	150
WT_105	60	0	0.818182
WT_105	60	25	0.615385
WT_105	60	50	0.6875
WT_105	60	75	0.357143
WT_105	60	100	0.25
WT_105	60	125	0
WT_105	60	150
WT_105	90	0	0.916667
WT_105	90	25	0.933333
WT_105	90	50	0.944444
WT_105	90	75	0.875
WT_105	90	100	0.636364
WT_105	90	125	0.133333
WT_105	90	150
WT_105	120	0	0.923077
WT_105	120	25	1
WT_105	120	50	1
WT_105	120	75	1
WT_105	120	100	0.571429
WT_105	120	125	0.111111
WT_105	120	150
WT_106	0	0	0.333333
WT_106	0	25	0.75
WT_106	0	50	0.571429
WT_106	0	75	0.444444
WT_106	0	100	0.333333
WT_106	0	125	0
WT_106	0	150
WT_106	30	0	1
WT_106	30	25	1
WT_106	30	50	1
WT_106	30	75	0.727273
WT_106	30	100	0
WT_106	30	125	0
WT_106	30	150
WT_106	60	0	1
WT_106	60	25	0.9375
WT_106	60	50	1
WT_106	60	75	0.75
WT_106	60	100	0.615385
WT_106	60	125	0.230769
WT_106	60	150
WT_106	90	0	1
WT_106	90	25	0.9375
WT_106	90	50	0.933333
WT_106	90	75	1
WT_106	90	100	0.636364
WT_106	90	125	0.375
WT_106	90	150
WT_106	120	0	0.933333
WT_106	120	25	1
WT_106	120	50	1
WT_106	120	75	0.928571
WT_106	120	100	0.866667
WT_106	120	125	0.384615
WT_106	120	150
WT_111	0	0	1
WT_111	0	25	0.888889
WT_111	0	50	0.777778
WT_111	0	75	0.4
WT_111	0	100	0
WT_111	0	125	0
WT_111	0	150
WT_111	30	0	0.75
WT_111	30	25	0.818182
WT_111	30	50	0.866667
WT_111	30	75	0.4
WT_111	30	100	0.166667
WT_111	30	125	0
WT_111	30	150
WT_111	60	0	0.9
WT_111	60	25	1
WT_111	60	50	1
WT_111	60	75	1
WT_111	60	100	1
WT_111	60	125	0.5625
WT_111	60	150
WT_111	90	0	0.928571
WT_111	90	25	1
WT_111	90	50	0.947368
WT_111	90	75	0.526316
WT_111	90	100	0.6
WT_111	90	125	0.5
WT_111	90	150
WT_111	120	0	1
WT_111	120	25	1
WT_111	120	50	1
WT_111	120	75	1
WT_111	120	100	0.952381
WT_111	120	125	0.8
WT_111	120	150
WT_112	0	0	0.75
WT_112	0	25	0.9
WT_112	0	50	1
WT_112	0	75	0.727273
WT_112	0	100	0.6
WT_112	0	125	0
WT_112	0	150
WT_112	30	0	1
WT_112	30	25	0.833333
WT_112	30	50	0.785714
WT_112	30	75	0.75
WT_112	30	100	0.272727
WT_112	30	125	0
WT_112	30	150
WT_112	60	0	0.8
WT_112	60	25	0.846154
WT_112	60	50	0.923077
WT_112	60	75	0.666667
WT_112	60	100	0.5
WT_112	60	125	0.294118
WT_112	60	150
WT_112	90	0	1
WT_112	90	25	0.941176
WT_112	90	50	0.941176
WT_112	90	75	0.944444
WT_112	90	100	0.8
WT_112	90	125	0.363636
WT_112	90	150
WT_112	120	0	1
WT_112	120	25	1
WT_112	120	50	1
WT_112	120	75	0.761905
WT_112	120	100	0.470588
WT_112	120	125	0.105263
WT_112	120	150

## Sheet: Figure_1e
Panel_e
WT: Sebox vs Distance from YSL
embryo_unique	timepoint	Y_position(microns)	Intensity_norm
WT_101	30	0	0.159544
WT_101	30	1	0.179518
WT_101	30	2	0.187554
WT_101	30	3	0.194877
WT_101	30	4	0.171274
WT_101	30	5	0.212395
WT_101	30	6	0.225148
WT_101	30	7	0.188096
WT_101	30	8	0.185012
WT_101	30	9	0.210715
WT_101	30	10	0.229238
WT_101	30	11	0.203687
WT_101	30	12	0.172554
WT_101	30	13	0.164043
WT_101	30	14	0.17019
WT_101	30	15	0.186586
WT_101	30	16	0.19223
WT_101	30	17	0.205526
WT_101	30	18	0.172452
WT_101	30	19	0.174397
WT_101	30	20	0.17445
WT_101	30	21	0.166322
WT_101	30	22	0.178407
WT_101	30	23	0.190512
WT_101	30	24	0.175719
WT_101	30	25	0.144084
WT_101	30	26	0.130682
WT_101	30	27	0.130094
WT_101	30	28	0.163408
WT_101	30	29	0.154069
WT_101	30	30	0.142219
WT_101	30	31	0.150169
WT_101	30	32	0.130968
WT_101	30	33	0.149251
WT_101	30	34	0.159111
WT_101	30	35	0.139873
WT_101	30	36	0.153895
WT_101	30	37	0.166694
WT_101	30	38	0.18532
WT_101	30	39	0.171392
WT_101	30	40	0.165275
WT_101	30	41	0.158463
WT_101	30	42	0.152876
WT_101	30	43	0.147411
WT_101	30	44	0.146445
WT_101	30	45	0.151964
WT_101	30	46	0.158975
WT_101	30	47	0.158028
WT_101	30	48	0.153601
WT_101	30	49	0.143734
WT_101	30	50	0.149408
WT_101	30	51	0.160428
WT_101	30	52	0.166853
WT_101	30	53	0.143885
WT_101	30	54	0.152702
WT_101	30	55	0.190701
WT_101	30	56	0.170075
WT_101	30	57	0.162627
WT_101	30	58	0.178441
WT_101	30	59	0.148375
WT_101	30	60	0.154736
WT_101	30	61	0.178667
WT_101	30	62	0.180663
WT_101	30	63	0.173152
WT_101	30	64	0.151417
WT_101	30	65	0.153758
WT_101	30	66	0.159427
WT_101	30	67	0.148738
WT_101	30	68	0.175848
WT_101	30	69	0.172985
WT_101	30	70	0.175173
WT_101	30	71	0.161471
WT_101	30	72	0.153831
WT_101	30	73	0.135354
WT_101	30	74	0.1574
WT_101	30	75	0.129798
WT_101	30	76	0.138129
WT_101	30	77	0.153594
WT_101	30	78	0.156429
WT_101	30	79	0.162957
WT_101	30	80	0.143512
WT_101	30	81	0.154644
WT_101	30	82	0.119702
WT_101	30	83	0.160003
WT_101	30	84	0.156363
WT_101	30	85	0.159464
WT_101	30	86	0.163586
WT_101	30	87	0.191151
WT_101	30	88	0.171433
WT_101	30	89	0.159682
WT_101	30	90	0.166699
WT_101	30	91	0.159159
WT_101	30	92	0.180963
WT_101	30	93	0.156576
WT_101	30	94	0.140665
WT_101	30	95	0.159297
WT_101	30	96	0.159965
WT_101	30	97	0.166613
WT_101	30	98	0.179141
WT_101	30	99	0.181703
WT_101	30	100	0.168138
WT_101	30	101	0.167042
WT_101	30	102	0.158375
WT_101	30	103	0.162087
WT_101	30	104	0.182635
WT_101	30	105	0.185379
WT_101	30	106	0.180626
WT_101	30	107	0.152365
WT_101	30	108	0.160654
WT_101	30	109	0.156451
WT_101	30	110	0.137388
WT_101	30	111	0.145695
WT_101	30	112	0.151304
WT_101	30	113	0.159876
WT_101	30	114	0.177465
WT_101	30	115	0.170506
WT_101	30	116	0.183372
WT_101	30	117	0.184415
WT_101	30	118	0.180444
WT_101	30	119	0.150965
WT_101	30	120	0.17659
WT_101	30	121	0.178436
WT_101	30	122	0.15885
WT_101	30	123	0.152721
WT_101	30	124	0.165967
WT_101	30	125	0.137717
WT_101	30	126	0.157464
WT_101	30	127	0.177334
WT_101	30	128	0.177704
WT_101	30	129	0.163604
WT_101	30	130	0.17699
WT_101	30	131	0.173838
WT_101	30	132	0.160645
WT_101	30	133	0.158407
WT_101	30	134	0.135997
WT_101	30	135	0.146029
WT_101	30	136	0.166448
WT_101	30	137	0.190244
WT_101	30	138	0.156874
WT_101	30	139	0.146616
WT_101	30	140	0.14858
WT_101	30	141	0.147073
WT_101	30	142	0.139829
WT_101	30	143	0.14128
WT_101	30	144	0.145943
WT_101	30	145	0.160165
WT_101	30	146	0.146582
WT_101	30	147	0.146853
WT_101	30	148	0.148807
WT_101	30	149	0.149276
WT_101	30	150	0.167136
WT_101	30	151	0.140707
WT_101	30	152	0.143049
WT_101	30	153	0.141618
WT_101	30	154	0.127802
WT_101	30	155	0.135332
WT_101	30	156	0.138226
WT_101	30	157	0.10556
WT_101	30	158	0.10283
WT_101	30	159	0.135893
WT_101	30	160	0.136913
WT_101	90	0	0.154307
WT_101	90	1	0.172522
WT_101	90	2	0.178361
WT_101	90	3	0.218687
WT_101	90	4	0.245635
WT_101	90	5	0.261197
WT_101	90	6	0.316534
WT_101	90	7	0.291448
WT_101	90	8	0.330305
WT_101	90	9	0.362204
WT_101	90	10	0.375991
WT_101	90	11	0.394982
WT_101	90	12	0.409384
WT_101	90	13	0.434891
WT_101	90	14	0.422759
WT_101	90	15	0.437333
WT_101	90	16	0.431088
WT_101	90	17	0.450652
WT_101	90	18	0.507474
WT_101	90	19	0.499434
WT_101	90	20	0.480572
WT_101	90	21	0.498782
WT_101	90	22	0.526944
WT_101	90	23	0.527294
WT_101	90	24	0.549492
WT_101	90	25	0.50766
WT_101	90	26	0.519514
WT_101	90	27	0.513213
WT_101	90	28	0.48096
WT_101	90	29	0.503589
WT_101	90	30	0.524829
WT_101	90	31	0.505202
WT_101	90	32	0.499723
WT_101	90	33	0.526591
WT_101	90	34	0.52161
WT_101	90	35	0.514783
WT_101	90	36	0.549868
WT_101	90	37	0.542859
WT_101	90	38	0.514053
WT_101	90	39	0.532217
WT_101	90	40	0.499826
WT_101	90	41	0.506391
WT_101	90	42	0.46289
WT_101	90	43	0.478408
WT_101	90	44	0.452707
WT_101	90	45	0.462371
WT_101	90	46	0.472693
WT_101	90	47	0.452884
WT_101	90	48	0.422808
WT_101	90	49	0.43912
WT_101	90	50	0.479132
WT_101	90	51	0.483526
WT_101	90	52	0.50102
WT_101	90	53	0.504285
WT_101	90	54	0.517915
WT_101	90	55	0.581111
WT_101	90	56	0.599795
WT_101	90	57	0.555528
WT_101	90	58	0.522695
WT_101	90	59	0.524998
WT_101	90	60	0.577
WT_101	90	61	0.529913
WT_101	90	62	0.525913
WT_101	90	63	0.476876
WT_101	90	64	0.482007
WT_101	90	65	0.465566
WT_101	90	66	0.411886
WT_101	90	67	0.333925
WT_101	90	68	0.353777
WT_101	90	69	0.344317
WT_101	90	70	0.332251
WT_101	90	71	0.293065
WT_101	90	72	0.279305
WT_101	90	73	0.259946
WT_101	90	74	0.25227
WT_101	90	75	0.300973
WT_101	90	76	0.305933
WT_101	90	77	0.279028
WT_101	90	78	0.242934
WT_101	90	79	0.250518
WT_101	90	80	0.248296
WT_101	90	81	0.247295
WT_101	90	82	0.243729
WT_101	90	83	0.215617
WT_101	90	84	0.225347
WT_101	90	85	0.189311
WT_101	90	86	0.219609
WT_101	90	87	0.212187
WT_101	90	88	0.2397
WT_101	90	89	0.229689
WT_101	90	90	0.230935
WT_101	90	91	0.197787
WT_101	90	92	0.227906
WT_101	90	93	0.267962
WT_101	90	94	0.213191
WT_101	90	95	0.223776
WT_101	90	96	0.201066
WT_101	90	97	0.189671
WT_101	90	98	0.20001
WT_101	90	99	0.202023
WT_101	90	100	0.214758
WT_101	90	101	0.210992
WT_101	90	102	0.204539
WT_101	90	103	0.199285
WT_101	90	104	0.183853
WT_101	90	105	0.18851
WT_101	90	106	0.204451
WT_101	90	107	0.197513
WT_101	90	108	0.205079
WT_101	90	109	0.200299
WT_101	90	110	0.196521
WT_101	90	111	0.209726
WT_101	90	112	0.165529
WT_101	90	113	0.182264
WT_101	90	114	0.175469
WT_101	90	115	0.164599
WT_101	90	116	0.151815
WT_101	90	117	0.150159
WT_101	90	118	0.176389
WT_101	90	119	0.177002
WT_101	90	120	0.183272
WT_101	90	121	0.178079
WT_101	90	122	0.162111
WT_101	90	123	0.169192
WT_101	90	124	0.160107
WT_101	90	125	0.165935
WT_101	90	126	0.180911
WT_101	90	127	0.183441
WT_101	90	128	0.187734
WT_101	90	129	0.205408
WT_101	90	130	0.179418
WT_101	90	131	0.19139
WT_101	90	132	0.203114
WT_101	90	133	0.164206
WT_101	90	134	0.14154
WT_101	90	135	0.173713
WT_101	90	136	0.129715
WT_101	90	137	0.117799
WT_101	90	138	0.158315
WT_101	90	139	0.13849
WT_101	90	140	0.132897
WT_101	90	141	0.103728
WT_101	90	142	0.11714
WT_101	90	143	0.143622
WT_101	90	144	0.130288
WT_101	90	145	0.151954
WT_101	90	146	0.16598
WT_101	90	147	0.184247
WT_101	90	148	0.167497
WT_101	90	149	0.182815
WT_101	90	150	0.17921
WT_101	90	151	0.159805
WT_101	90	152	0.177929
WT_101	90	153	0.146533
WT_101	90	154	0.175319
WT_101	90	155	0.167926
WT_101	90	156	0.177068
WT_101	90	157	0.200805
WT_101	90	158	0.18677
WT_101	90	159	0.172825
WT_101	90	160	0.140408
WT_101	0	0	0.195009
WT_101	0	1	0.199679
WT_101	0	2	0.173893
WT_101	0	3	0.159895
WT_101	0	4	0.203512
WT_101	0	5	0.212016
WT_101	0	6	0.196647
WT_101	0	7	0.195493
WT_101	0	8	0.184195
WT_101	0	9	0.199534
WT_101	0	10	0.209621
WT_101	0	11	0.184989
WT_101	0	12	0.211827
WT_101	0	13	0.195726
WT_101	0	14	0.206223
WT_101	0	15	0.228094
WT_101	0	16	0.226909
WT_101	0	17	0.211338
WT_101	0	18	0.211101
WT_101	0	19	0.23055
WT_101	0	20	0.211696
WT_101	0	21	0.204805
WT_101	0	22	0.214032
WT_101	0	23	0.202762
WT_101	0	24	0.222096
WT_101	0	25	0.208048
WT_101	0	26	0.224877
WT_101	0	27	0.216539
WT_101	0	28	0.192687
WT_101	0	29	0.181417
WT_101	0	30	0.156211
WT_101	0	31	0.184676
WT_101	0	32	0.183805
WT_101	0	33	0.201483
WT_101	0	34	0.16912
WT_101	0	35	0.162842
WT_101	0	36	0.169214
WT_101	0	37	0.162283
WT_101	0	38	0.16943
WT_101	0	39	0.170274
WT_101	0	40	0.187908
WT_101	0	41	0.154737
WT_101	0	42	0.183592
WT_101	0	43	0.198994
WT_101	0	44	0.166253
WT_101	0	45	0.172865
WT_101	0	46	0.184897
WT_101	0	47	0.159565
WT_101	0	48	0.167486
WT_101	0	49	0.171903
WT_101	0	50	0.1398
WT_101	0	51	0.169076
WT_101	0	52	0.150289
WT_101	0	53	0.147362
WT_101	0	54	0.146558
WT_101	0	55	0.137061
WT_101	0	56	0.152785
WT_101	0	57	0.136167
WT_101	0	58	0.134204
WT_101	0	59	0.158166
WT_101	0	60	0.182558
WT_101	0	61	0.165695
WT_101	0	62	0.147187
WT_101	0	63	0.178688
WT_101	0	64	0.148274
WT_101	0	65	0.153673
WT_101	0	66	0.172538
WT_101	0	67	0.179802
WT_101	0	68	0.151273
WT_101	0	69	0.163454
WT_101	0	70	0.171623
WT_101	0	71	0.16079
WT_101	0	72	0.178132
WT_101	0	73	0.15127
WT_101	0	74	0.161524
WT_101	0	75	0.154692
WT_101	0	76	0.153197
WT_101	0	77	0.16254
WT_101	0	78	0.154235
WT_101	0	79	0.159431
WT_101	0	80	0.164666
WT_101	0	81	0.148145
WT_101	0	82	0.158554
WT_101	0	83	0.141606
WT_101	0	84	0.14955
WT_101	0	85	0.163041
WT_101	0	86	0.169561
WT_101	0	87	0.150004
WT_101	0	88	0.157372
WT_101	0	89	0.178194
WT_101	0	90	0.172672
WT_101	0	91	0.173144
WT_101	0	92	0.179407
WT_101	0	93	0.161489
WT_101	0	94	0.154496
WT_101	0	95	0.1735
WT_101	0	96	0.17632
WT_101	0	97	0.156931
WT_101	0	98	0.17197
WT_101	0	99	0.163042
WT_101	0	100	0.171131
WT_101	0	101	0.148627
WT_101	0	102	0.131841
WT_101	0	103	0.146604
WT_101	0	104	0.146982
WT_101	0	105	0.171299
WT_101	0	106	0.144273
WT_101	0	107	0.113784
WT_101	0	108	0.12019
WT_101	0	109	0.141061
WT_101	0	110	0.162393
WT_101	0	111	0.12584
WT_101	0	112	0.143358
WT_101	0	113	0.189218
WT_101	0	114	0.152521
WT_101	0	115	0.163973
WT_101	0	116	0.159676
WT_101	0	117	0.167151
WT_101	0	118	0.19643
WT_101	0	119	0.203841
WT_101	0	120	0.185259
WT_101	0	121	0.185493
WT_101	0	122	0.163703
WT_101	0	123	0.158001
WT_101	0	124	0.141211
WT_101	0	125	0.154459
WT_101	0	126	0.17445
WT_101	0	127	0.15601
WT_101	0	128	0.165375
WT_101	0	129	0.177017
WT_101	0	130	0.15706
WT_101	0	131	0.156282
WT_101	0	132	0.148015
WT_101	0	133	0.147417
WT_101	0	134	0.151175
WT_101	0	135	0.165477
WT_101	0	136	0.143098
WT_101	0	137	0.150915
WT_101	0	138	0.179515
WT_101	0	139	0.140762
WT_101	0	140	0.127814
WT_101	0	141	0.160023
WT_101	0	142	0.156857
WT_101	0	143	0.170864
WT_101	0	144	0.161077
WT_101	0	145	0.149277
WT_101	0	146	0.160023
WT_101	0	147	0.165921
WT_101	0	148	0.153374
WT_101	0	149	0.169017
WT_101	0	150	0.152811
WT_101	0	151	0.110777
WT_101	0	152	0.133133
WT_101	0	153	0.139778
WT_101	0	154	0.136371
WT_101	0	155	0.127561
WT_101	0	156	0.136366
WT_101	0	157	0.129
WT_101	0	158	0.117237
WT_101	0	159	0.0986331
WT_101	0	160	0.113722
WT_101	60	0	0.0632515
WT_101	60	1	0.0588977
WT_101	60	2	0.0757156
WT_101	60	3	0.0730563
WT_101	60	4	0.0564965
WT_101	60	5	0.060681
WT_101	60	6	0.0615172
WT_101	60	7	0.0732551
WT_101	60	8	0.0745208
WT_101	60	9	0.0470644
WT_101	60	10	0.0360386
WT_101	60	11	0.0539119
WT_101	60	12	0.0420924
WT_101	60	13	0.0182303
WT_101	60	14	0.0512885
WT_101	60	15	0.0260603
WT_101	60	16	0.0246202
WT_101	60	17	0.0243694
WT_101	60	18	0.0162679
WT_101	60	19	0.00440925
WT_101	60	20	0.0181388
WT_101	60	21	0.0423642
WT_101	60	22	0.049808
WT_101	60	23	0.0307134
WT_101	60	24	0.0395171
WT_101	60	25	0.0522151
WT_101	60	26	0.0352859
WT_101	60	27	0.0445676
WT_101	60	28	0.0337267
WT_101	60	29	0.039581
WT_101	60	30	0.0147386
WT_101	60	31	0.0225189
WT_101	60	32	0.0343581
WT_101	60	33	0.0452046
WT_101	60	34	0.0437287
WT_101	60	35	0.0292136
WT_101	60	36	0.0195567
WT_101	60	37	0.0337574
WT_101	60	38	0.0476371
WT_101	60	39	0.0481252
WT_101	60	40	0.0611236
WT_101	60	41	0.0584088
WT_101	60	42	0.0664482
WT_101	60	43	0.0626206
WT_101	60	44	0.0795197
WT_101	60	45	0.0728964
WT_101	60	46	0.0651504
WT_101	60	47	0.0633245
WT_101	60	48	0.0590345
WT_101	60	49	0.0831677
WT_101	60	50	0.0615092
WT_101	60	51	0.0675945
WT_101	60	52	0.0545006
WT_101	60	53	0.0537564
WT_101	60	54	0.0468154
WT_101	60	55	0.0702711
WT_101	60	56	0.062438
WT_101	60	57	0.0805423
WT_101	60	58	0.0855853
WT_101	60	59	0.0756518
WT_101	60	60	0.0691645
WT_101	60	61	0.0893828
WT_101	60	62	0.0761023
WT_101	60	63	0.091112
WT_101	60	64	0.0799437
WT_101	60	65	0.0659803
WT_101	60	66	0.0718619
WT_101	60	67	0.0891445
WT_101	60	68	0.103719
WT_101	60	69	0.10397
WT_101	60	70	0.077457
WT_101	60	71	0.0910414
WT_101	60	72	0.0929066
WT_101	60	73	0.0976365
WT_101	60	74	0.0998448
WT_101	60	75	0.0886031
WT_101	60	76	0.091229
WT_101	60	77	0.0971546
WT_101	60	78	0.0667148
WT_101	60	79	0.0599293
WT_101	60	80	0.0580551
WT_101	60	81	0.0378727
WT_101	60	82	0.0410328
WT_101	60	83	0.024256
WT_101	60	84	0.00751329
WT_101	60	85	0.0171175
WT_101	60	86	0.0159336
WT_101	60	87	0
WT_101	60	88	0.0253943
WT_101	60	89	0.0205898
WT_101	60	90	0.0356135
WT_101	60	91	0.0506096
WT_101	60	92	0.037042
WT_101	60	93	0.0476196
WT_101	60	94	0.0484409
WT_101	60	95	0.0430294
WT_101	60	96	0.0427383
WT_101	60	97	0.0188282
WT_101	60	98	0.0417088
WT_101	60	99	0.052932
WT_101	60	100	0.0384729
WT_101	60	101	0.0315417
WT_101	60	102	0.04174
WT_101	60	103	0.0712846
WT_101	60	104	0.0545856
WT_101	60	105	0.0306746
WT_101	60	106	0.0346008
WT_101	60	107	0.0517736
WT_101	60	108	0.0567146
WT_101	60	109	0.0602014
WT_101	60	110	0.0709967
WT_101	60	111	0.0481564
WT_101	60	112	0.0314299
WT_101	60	113	0.0613722
WT_101	60	114	0.0629818
WT_101	60	115	0.0539825
WT_101	60	116	0.035032
WT_101	60	117	0.0471997
WT_101	60	118	0.0534592
WT_101	60	119	0.0375026
WT_101	60	120	0.0374378
WT_101	60	121	0.0372307
WT_101	60	122	0.0320026
WT_101	60	123	0.0133465
WT_101	60	124	0.0111562
WT_101	60	125	0.0358121
WT_101	60	126	0.0488744
WT_101	60	127	0.0631684
WT_101	60	128	0.0552022
WT_101	60	129	0.0505345
WT_101	60	130	0.0586331
WT_101	60	131	0.0571472
WT_101	60	132	0.0508839
WT_101	60	133	0.0400365
WT_101	60	134	0.0644131
WT_101	60	135	0.0520094
WT_101	60	136	0.0391826
WT_101	60	137	0.0536168
WT_101	60	138	0.0518233
WT_101	60	139	0.0419472
WT_101	60	140	0.0284168
WT_101	60	141	0.0335134
WT_101	60	142	0.00383065
WT_101	60	143	0.00671795
WT_101	60	144	0.0237977
WT_101	60	145	0.0319896
WT_101	60	146	0.0300136
WT_101	60	147	0.0282787
WT_101	60	148	0.0388205
WT_101	60	149	0.0376421
WT_101	60	150	0.0559363
WT_101	60	151	0.0594575
WT_101	60	152	0.0540418
WT_101	60	153	0.0478311
WT_101	60	154	0.063191
WT_101	60	155	0.0567827
WT_101	60	156	0.0325517
WT_101	60	157	0.0367151
WT_101	60	158	0.042401
WT_101	60	159	0.0421521
WT_101	60	160	0.0496578
WT_101	120	0	0.64283
WT_101	120	1	0.666532
WT_101	120	2	0.708868
WT_101	120	3	0.726071
WT_101	120	4	0.763838
WT_101	120	5	0.724971
WT_101	120	6	0.678812
WT_101	120	7	0.760087
WT_101	120	8	0.779063
WT_101	120	9	0.809119
WT_101	120	10	0.869024
WT_101	120	11	0.919959
WT_101	120	12	0.927306
WT_101	120	13	0.916092
WT_101	120	14	0.926835
WT_101	120	15	0.89708
WT_101	120	16	0.888063
WT_101	120	17	0.876313
WT_101	120	18	0.85683
WT_101	120	19	0.795549
WT_101	120	20	0.724608
WT_101	120	21	0.714727
WT_101	120	22	0.68716
WT_101	120	23	0.721181
WT_101	120	24	0.720594
WT_101	120	25	0.751567
WT_101	120	26	0.757604
WT_101	120	27	0.799634
WT_101	120	28	0.809902
WT_101	120	29	0.822221
WT_101	120	30	0.886279
WT_101	120	31	0.926072
WT_101	120	32	0.894645
WT_101	120	33	0.908738
WT_101	120	34	0.99203
WT_101	120	35	0.987471
WT_101	120	36	0.96424
WT_101	120	37	0.988205
WT_101	120	38	0.966439
WT_101	120	39	0.981823
WT_101	120	40	1
WT_101	120	41	0.989115
WT_101	120	42	0.957783
WT_101	120	43	0.988677
WT_101	120	44	0.97397
WT_101	120	45	0.977268
WT_101	120	46	0.932975
WT_101	120	47	0.897214
WT_101	120	48	0.898997
WT_101	120	49	0.860431
WT_101	120	50	0.837319
WT_101	120	51	0.807509
WT_101	120	52	0.802582
WT_101	120	53	0.718624
WT_101	120	54	0.695578
WT_101	120	55	0.678503
WT_101	120	56	0.661958
WT_101	120	57	0.710776
WT_101	120	58	0.732616
WT_101	120	59	0.72613
WT_101	120	60	0.714936
WT_101	120	61	0.69188
WT_101	120	62	0.720703
WT_101	120	63	0.69025
WT_101	120	64	0.659118
WT_101	120	65	0.672805
WT_101	120	66	0.654078
WT_101	120	67	0.613024
WT_101	120	68	0.568316
WT_101	120	69	0.483787
WT_101	120	70	0.451576
WT_101	120	71	0.431187
WT_101	120	72	0.429219
WT_101	120	73	0.410843
WT_101	120	74	0.425393
WT_101	120	75	0.39881
WT_101	120	76	0.400221
WT_101	120	77	0.440307
WT_101	120	78	0.411224
WT_101	120	79	0.424847
WT_101	120	80	0.430397
WT_101	120	81	0.411304
WT_101	120	82	0.414587
WT_101	120	83	0.375799
WT_101	120	84	0.376622
WT_101	120	85	0.395023
WT_101	120	86	0.342384
WT_101	120	87	0.336309
WT_101	120	88	0.308696
WT_101	120	89	0.284204
WT_101	120	90	0.255508
WT_101	120	91	0.236716
WT_101	120	92	0.224289
WT_101	120	93	0.250424
WT_101	120	94	0.248191
WT_101	120	95	0.287966
WT_101	120	96	0.257347
WT_101	120	97	0.260969
WT_101	120	98	0.231021
WT_101	120	99	0.228351
WT_101	120	100	0.234396
WT_101	120	101	0.215364
WT_101	120	102	0.238308
WT_101	120	103	0.222053
WT_101	120	104	0.216744
WT_101	120	105	0.198427
WT_101	120	106	0.196389
WT_101	120	107	0.190243
WT_101	120	108	0.17195
WT_101	120	109	0.142459
WT_101	120	110	0.137565
WT_101	120	111	0.135553
WT_101	120	112	0.123172
WT_101	120	113	0.11675
WT_101	120	114	0.121198
WT_101	120	115	0.130036
WT_101	120	116	0.0999668
WT_101	120	117	0.0973066
WT_101	120	118	0.103296
WT_101	120	119	0.108864
WT_101	120	120	0.0921928
WT_101	120	121	0.0867963
WT_101	120	122	0.0748968
WT_101	120	123	0.098961
WT_101	120	124	0.10241
WT_101	120	125	0.102008
WT_101	120	126	0.0800455
WT_101	120	127	0.0760894
WT_101	120	128	0.062533
WT_101	120	129	0.0834352
WT_101	120	130	0.0874661
WT_101	120	131	0.0868486
WT_101	120	132	0.0825116
WT_101	120	133	0.0798364
WT_101	120	134	0.0882864
WT_101	120	135	0.0874076
WT_101	120	136	0.0353841
WT_101	120	137	0.0217505
WT_101	120	138	0.0309163
WT_101	120	139	0.07442
WT_101	120	140	0.0852204
WT_101	120	141	0.0706581
WT_101	120	142	0.0606856
WT_101	120	143	0.069239
WT_101	120	144	0.0741337
WT_101	120	145	0.0466226
WT_101	120	146	0.0433835
WT_101	120	147	0.0640144
WT_101	120	148	0.0819564
WT_101	120	149	0.0713503
WT_101	120	150	0.0628566
WT_101	120	151	0.0700793
WT_101	120	152	0.0687547
WT_101	120	153	0.043488
WT_101	120	154	0.0405253
WT_101	120	155	0.0461657
WT_101	120	156	0.0574167
WT_101	120	157	0.0445238
WT_101	120	158	0.0494484
WT_101	120	159	0.0645608
WT_101	120	160	0.0613417
WT_102	60	0	0.0069702
WT_102	60	1	0.0199301
WT_102	60	2	0.016861
WT_102	60	3	0.0197208
WT_102	60	4	0.0208782
WT_102	60	5	0.0121778
WT_102	60	6	0.00631106
WT_102	60	7	0.008535
WT_102	60	8	0.0184341
WT_102	60	9	0.0308601
WT_102	60	10	0.044339
WT_102	60	11	0.0538429
WT_102	60	12	0.0585227
WT_102	60	13	0.0702319
WT_102	60	14	0.076043
WT_102	60	15	0.0739274
WT_102	60	16	0.0781978
WT_102	60	17	0.0756252
WT_102	60	18	0.0778919
WT_102	60	19	0.0722106
WT_102	60	20	0.0549418
WT_102	60	21	0.0729173
WT_102	60	22	0.0697248
WT_102	60	23	0.0586901
WT_102	60	24	0.0716979
WT_102	60	25	0.0741279
WT_102	60	26	0.0726551
WT_102	60	27	0.082173
WT_102	60	28	0.0932945
WT_102	60	29	0.0938163
WT_102	60	30	0.0939244
WT_102	60	31	0.0908166
WT_102	60	32	0.0859152
WT_102	60	33	0.0730054
WT_102	60	34	0.0664651
WT_102	60	35	0.0604556
WT_102	60	36	0.0578831
WT_102	60	37	0.0375872
WT_102	60	38	0.0366411
WT_102	60	39	0.0490268
WT_102	60	40	0.0522441
WT_102	60	41	0.0546734
WT_102	60	42	0.0736065
WT_102	60	43	0.0650142
WT_102	60	44	0.0737496
WT_102	60	45	0.0675028
WT_102	60	46	0.0650196
WT_102	60	47	0.0685236
WT_102	60	48	0.0539273
WT_102	60	49	0.0558664
WT_102	60	50	0.0383441
WT_102	60	51	0.0338752
WT_102	60	52	0.0402423
WT_102	60	53	0.043241
WT_102	60	54	0.0371654
WT_102	60	55	0.0403397
WT_102	60	56	0.048145
WT_102	60	57	0.0630125
WT_102	60	58	0.0692232
WT_102	60	59	0.0686595
WT_102	60	60	0.0701887
WT_102	60	61	0.0718554
WT_102	60	62	0.0614181
WT_102	60	63	0.0609028
WT_102	60	64	0.0638393
WT_102	60	65	0.0567226
WT_102	60	66	0.0472929
WT_102	60	67	0.0410715
WT_102	60	68	0.0499495
WT_102	60	69	0.0514411
WT_102	60	70	0.056526
WT_102	60	71	0.0648141
WT_102	60	72	0.07095
WT_102	60	73	0.0786525
WT_102	60	74	0.0742675
WT_102	60	75	0.0678099
WT_102	60	76	0.0754103
WT_102	60	77	0.0601022
WT_102	60	78	0.0513
WT_102	60	79	0.0464011
WT_102	60	80	0.029881
WT_102	60	81	0.0291651
WT_102	60	82	0.036777
WT_102	60	83	0.0339984
WT_102	60	84	0.0468153
WT_102	60	85	0.0415547
WT_102	60	86	0.057041
WT_102	60	87	0.0631851
WT_102	60	88	0.0701246
WT_102	60	89	0.0812707
WT_102	60	90	0.0845959
WT_102	60	91	0.0705554
WT_102	60	92	0.0601008
WT_102	60	93	0.0645286
WT_102	60	94	0.0546761
WT_102	60	95	0.0493664
WT_102	60	96	0.0518481
WT_102	60	97	0.0310914
WT_102	60	98	0.0422809
WT_102	60	99	0.054046
WT_102	60	100	0.0634827
WT_102	60	101	0.0584322
WT_102	60	102	0.0616628
WT_102	60	103	0.0793237
WT_102	60	104	0.0687339
WT_102	60	105	0.0708553
WT_102	60	106	0.0692614
WT_102	60	107	0.0651545
WT_102	60	108	0.0434165
WT_102	60	109	0.0506575
WT_102	60	110	0.0369947
WT_102	60	111	0.0430098
WT_102	60	112	0.031442
WT_102	60	113	0.0203061
WT_102	60	114	0.0290276
WT_102	60	115	0.0353236
WT_102	60	116	0.0368597
WT_102	60	117	0.0385108
WT_102	60	118	0.0517485
WT_102	60	119	0.0483249
WT_102	60	120	0.0563015
WT_102	60	121	0.0571202
WT_102	60	122	0.0404156
WT_102	60	123	0.039226
WT_102	60	124	0.0314276
WT_102	60	125	0.0308428
WT_102	60	126	0.0253235
WT_102	60	127	0.0303124
WT_102	60	128	0.0305768
WT_102	60	129	0.033209
WT_102	60	130	0.0406258
WT_102	60	131	0.0414356
WT_102	60	132	0.0524581
WT_102	60	133	0.0606783
WT_102	60	134	0.070717
WT_102	60	135	0.0635377
WT_102	60	136	0.0490167
WT_102	60	137	0.0477401
WT_102	60	138	0.0391033
WT_102	60	139	0.039165
WT_102	60	140	0.0291648
WT_102	60	141	0.0294043
WT_102	60	142	0.0276707
WT_102	60	143	0.0302902
WT_102	60	144	0.0369714
WT_102	60	145	0.0508598
WT_102	60	146	0.0509302
WT_102	60	147	0.0583756
WT_102	60	148	0.0620154
WT_102	60	149	0.0676383
WT_102	60	150	0.0550602
WT_102	60	151	0.0663346
WT_102	60	152	0.0576569
WT_102	60	153	0.0440737
WT_102	60	154	0.0443157
WT_102	60	155	0.0391599
WT_102	60	156	0.0312538
WT_102	60	157	0.0312312
WT_102	60	158	0.0255141
WT_102	60	159	0.0434575
WT_102	60	160	0.0431323
WT_102	0	0	0.0737387
WT_102	0	1	0.0718851
WT_102	0	2	0.0588471
WT_102	0	3	0.0577662
WT_102	0	4	0.0503279
WT_102	0	5	0.0441511
WT_102	0	6	0.0440416
WT_102	0	7	0.0378133
WT_102	0	8	0.0484527
WT_102	0	9	0.0552981
WT_102	0	10	0.064154
WT_102	0	11	0.0832942
WT_102	0	12	0.0861435
WT_102	0	13	0.100268
WT_102	0	14	0.0999806
WT_102	0	15	0.0951572
WT_102	0	16	0.0756889
WT_102	0	17	0.0599327
WT_102	0	18	0.0499888
WT_102	0	19	0.0355823
WT_102	0	20	0.0291346
WT_102	0	21	0.0187933
WT_102	0	22	0.0238738
WT_102	0	23	0.0291033
WT_102	0	24	0.0284704
WT_102	0	25	0.0358118
WT_102	0	26	0.047717
WT_102	0	27	0.0573325
WT_102	0	28	0.0703898
WT_102	0	29	0.0757315
WT_102	0	30	0.0537968
WT_102	0	31	0.0298591
WT_102	0	32	0.0317693
WT_102	0	33	0.0178522
WT_102	0	34	0.0286536
WT_102	0	35	0.0252455
WT_102	0	36	0.0258612
WT_102	0	37	0.0183129
WT_102	0	38	0.0325894
WT_102	0	39	0.0376949
WT_102	0	40	0.0433326
WT_102	0	41	0.054859
WT_102	0	42	0.070505
WT_102	0	43	0.0613258
WT_102	0	44	0.068278
WT_102	0	45	0.0698575
WT_102	0	46	0.0415905
WT_102	0	47	0.0349596
WT_102	0	48	0.0354694
WT_102	0	49	0.0221355
WT_102	0	50	0.0184797
WT_102	0	51	0.0142875
WT_102	0	52	0.0255084
WT_102	0	53	0.0311525
WT_102	0	54	0.0255167
WT_102	0	55	0.0453152
WT_102	0	56	0.0564676
WT_102	0	57	0.0762026
WT_102	0	58	0.0678787
WT_102	0	59	0.0713173
WT_102	0	60	0.0582745
WT_102	0	61	0.0520847
WT_102	0	62	0.0320167
WT_102	0	63	0.0351367
WT_102	0	64	0.0249357
WT_102	0	65	0.0268663
WT_102	0	66	0.0325289
WT_102	0	67	0.0332617
WT_102	0	68	0.0386517
WT_102	0	69	0.047096
WT_102	0	70	0.0490678
WT_102	0	71	0.0685246
WT_102	0	72	0.0670409
WT_102	0	73	0.0733915
WT_102	0	74	0.0653994
WT_102	0	75	0.0613074
WT_102	0	76	0.044214
WT_102	0	77	0.0412997
WT_102	0	78	0.0360045
WT_102	0	79	0.0257911
WT_102	0	80	0.028198
WT_102	0	81	0.0312339
WT_102	0	82	0.0380445
WT_102	0	83	0.0521718
WT_102	0	84	0.0565075
WT_102	0	85	0.0666219
WT_102	0	86	0.068072
WT_102	0	87	0.0842104
WT_102	0	88	0.0793455
WT_102	0	89	0.0743664
WT_102	0	90	0.0681198
WT_102	0	91	0.0552497
WT_102	0	92	0.0426656
WT_102	0	93	0.0314168
WT_102	0	94	0.0236259
WT_102	0	95	0.0229853
WT_102	0	96	0.0313274
WT_102	0	97	0.0305987
WT_102	0	98	0.0335727
WT_102	0	99	0.0462339
WT_102	0	100	0.0462299
WT_102	0	101	0.0642216
WT_102	0	102	0.0695777
WT_102	0	103	0.0642742
WT_102	0	104	0.0607598
WT_102	0	105	0.0516351
WT_102	0	106	0.0362734
WT_102	0	107	0.0350102
WT_102	0	108	0.0325053
WT_102	0	109	0.0192259
WT_102	0	110	0.0156848
WT_102	0	111	0.0258958
WT_102	0	112	0.0336585
WT_102	0	113	0.0304
WT_102	0	114	0.0390739
WT_102	0	115	0.0502885
WT_102	0	116	0.0562146
WT_102	0	117	0.0558553
WT_102	0	118	0.0590761
WT_102	0	119	0.0517974
WT_102	0	120	0.0363275
WT_102	0	121	0.0271661
WT_102	0	122	0.013081
WT_102	0	123	0.0198935
WT_102	0	124	0.0201623
WT_102	0	125	0.0232923
WT_102	0	126	0.0239711
WT_102	0	127	0.0348915
WT_102	0	128	0.0415642
WT_102	0	129	0.0453524
WT_102	0	130	0.0546438
WT_102	0	131	0.0644225
WT_102	0	132	0.0670703
WT_102	0	133	0.0589532
WT_102	0	134	0.0557089
WT_102	0	135	0.0418686
WT_102	0	136	0.0289123
WT_102	0	137	0.0217404
WT_102	0	138	0.0174275
WT_102	0	139	0.0177005
WT_102	0	140	0.00933869
WT_102	0	141	0.0222514
WT_102	0	142	0.0227081
WT_102	0	143	0.0284649
WT_102	0	144	0.0411226
WT_102	0	145	0.051249
WT_102	0	146	0.0538249
WT_102	0	147	0.0574588
WT_102	0	148	0.0561676
WT_102	0	149	0.0365101
WT_102	0	150	0.0181395
WT_102	0	151	0.0128931
WT_102	0	152	0.0020687
WT_102	0	153	0.000525738
WT_102	0	154	0
WT_102	0	155	0.00721013
WT_102	0	156	0.0077676
WT_102	0	157	0.0112218
WT_102	0	158	0.0230202
WT_102	0	159	0.0313108
WT_102	0	160	0.0340859
WT_102	30	0	0.0639379
WT_102	30	1	0.0735138
WT_102	30	2	0.0730713
WT_102	30	3	0.0683641
WT_102	30	4	0.0635892
WT_102	30	5	0.0622067
WT_102	30	6	0.0482722
WT_102	30	7	0.0566335
WT_102	30	8	0.0525459
WT_102	30	9	0.0571714
WT_102	30	10	0.0487303
WT_102	30	11	0.0490057
WT_102	30	12	0.0487386
WT_102	30	13	0.0562269
WT_102	30	14	0.0525773
WT_102	30	15	0.0605782
WT_102	30	16	0.0664608
WT_102	30	17	0.0650215
WT_102	30	18	0.062404
WT_102	30	19	0.0518035
WT_102	30	20	0.0461596
WT_102	30	21	0.0437581
WT_102	30	22	0.0361135
WT_102	30	23	0.0310505
WT_102	30	24	0.0301975
WT_102	30	25	0.0323133
WT_102	30	26	0.036934
WT_102	30	27	0.0364413
WT_102	30	28	0.0424395
WT_102	30	29	0.0419577
WT_102	30	30	0.0426011
WT_102	30	31	0.0454819
WT_102	30	32	0.0540309
WT_102	30	33	0.0385485
WT_102	30	34	0.0323002
WT_102	30	35	0.0265454
WT_102	30	36	0.0227185
WT_102	30	37	0.0121907
WT_102	30	38	0.0129141
WT_102	30	39	0.0158411
WT_102	30	40	0.0224221
WT_102	30	41	0.0343513
WT_102	30	42	0.0476027
WT_102	30	43	0.0406404
WT_102	30	44	0.0504631
WT_102	30	45	0.0715762
WT_102	30	46	0.0669139
WT_102	30	47	0.0566878
WT_102	30	48	0.0445065
WT_102	30	49	0.0412891
WT_102	30	50	0.0356233
WT_102	30	51	0.0301048
WT_102	30	52	0.0280458
WT_102	30	53	0.0270827
WT_102	30	54	0.0423313
WT_102	30	55	0.0282475
WT_102	30	56	0.0426968
WT_102	30	57	0.0523869
WT_102	30	58	0.0535226
WT_102	30	59	0.0492032
WT_102	30	60	0.0713042
WT_102	30	61	0.0576028
WT_102	30	62	0.0558565
WT_102	30	63	0.0459228
WT_102	30	64	0.036708
WT_102	30	65	0.0323307
WT_102	30	66	0.0271304
WT_102	30	67	0.0118551
WT_102	30	68	0.0186702
WT_102	30	69	0.0217712
WT_102	30	70	0.019995
WT_102	30	71	0.033532
WT_102	30	72	0.0396247
WT_102	30	73	0.0407959
WT_102	30	74	0.0546833
WT_102	30	75	0.0603464
WT_102	30	76	0.0626114
WT_102	30	77	0.0672366
WT_102	30	78	0.0625123
WT_102	30	79	0.0591088
WT_102	30	80	0.0585146
WT_102	30	81	0.0455108
WT_102	30	82	0.0363698
WT_102	30	83	0.0345704
WT_102	30	84	0.0332051
WT_102	30	85	0.0287572
WT_102	30	86	0.035185
WT_102	30	87	0.043501
WT_102	30	88	0.0410983
WT_102	30	89	0.0466547
WT_102	30	90	0.0536584
WT_102	30	91	0.057365
WT_102	30	92	0.0498668
WT_102	30	93	0.0336978
WT_102	30	94	0.0314285
WT_102	30	95	0.0220527
WT_102	30	96	0.0291888
WT_102	30	97	0.0161612
WT_102	30	98	0.02562
WT_102	30	99	0.0286799
WT_102	30	100	0.0321614
WT_102	30	101	0.0435529
WT_102	30	102	0.0406647
WT_102	30	103	0.0383881
WT_102	30	104	0.059666
WT_102	30	105	0.0659533
WT_102	30	106	0.0668966
WT_102	30	107	0.05686
WT_102	30	108	0.0510175
WT_102	30	109	0.0486062
WT_102	30	110	0.032434
WT_102	30	111	0.0252098
WT_102	30	112	0.0245519
WT_102	30	113	0.0167916
WT_102	30	114	0.00604811
WT_102	30	115	0.021417
WT_102	30	116	0.0301319
WT_102	30	117	0.0324514
WT_102	30	118	0.0394652
WT_102	30	119	0.058991
WT_102	30	120	0.0591818
WT_102	30	121	0.0594026
WT_102	30	122	0.0535733
WT_102	30	123	0.0436588
WT_102	30	124	0.0397138
WT_102	30	125	0.0402979
WT_102	30	126	0.0280281
WT_102	30	127	0.0141269
WT_102	30	128	0.0212413
WT_102	30	129	0.018466
WT_102	30	130	0.016209
WT_102	30	131	0.023689
WT_102	30	132	0.0289559
WT_102	30	133	0.0424107
WT_102	30	134	0.0524739
WT_102	30	135	0.0632239
WT_102	30	136	0.0582302
WT_102	30	137	0.047002
WT_102	30	138	0.0453061
WT_102	30	139	0.0352203
WT_102	30	140	0.0266621
WT_102	30	141	0.0137073
WT_102	30	142	0.0175277
WT_102	30	143	0.0217237
WT_102	30	144	0.0206878
WT_102	30	145	0.0107594
WT_102	30	146	0.0269901
WT_102	30	147	0.0342836
WT_102	30	148	0.0445593
WT_102	30	149	0.0521761
WT_102	30	150	0.0506538
WT_102	30	151	0.050063
WT_102	30	152	0.0427532
WT_102	30	153	0.0363241
WT_102	30	154	0.0289393
WT_102	30	155	0.017183
WT_102	30	156	0.00757686
WT_102	30	157	0.010463
WT_102	30	158	0.0167089
WT_102	30	159	0.0163823
WT_102	30	160	0.0144756
WT_102	90	0	0.169535
WT_102	90	1	0.157369
WT_102	90	2	0.169075
WT_102	90	3	0.188779
WT_102	90	4	0.185655
WT_102	90	5	0.179422
WT_102	90	6	0.201965
WT_102	90	7	0.207154
WT_102	90	8	0.201375
WT_102	90	9	0.194916
WT_102	90	10	0.203959
WT_102	90	11	0.216026
WT_102	90	12	0.203409
WT_102	90	13	0.199831
WT_102	90	14	0.205966
WT_102	90	15	0.211494
WT_102	90	16	0.191467
WT_102	90	17	0.208703
WT_102	90	18	0.213861
WT_102	90	19	0.216097
WT_102	90	20	0.201501
WT_102	90	21	0.19808
WT_102	90	22	0.199323
WT_102	90	23	0.19881
WT_102	90	24	0.19636
WT_102	90	25	0.193344
WT_102	90	26	0.194056
WT_102	90	27	0.174548
WT_102	90	28	0.146747
WT_102	90	29	0.141837
WT_102	90	30	0.129983
WT_102	90	31	0.126898
WT_102	90	32	0.127408
WT_102	90	33	0.118638
WT_102	90	34	0.107977
WT_102	90	35	0.117396
WT_102	90	36	0.118439
WT_102	90	37	0.105971
WT_102	90	38	0.105263
WT_102	90	39	0.101062
WT_102	90	40	0.0925615
WT_102	90	41	0.0948312
WT_102	90	42	0.0962885
WT_102	90	43	0.0907515
WT_102	90	44	0.0943787
WT_102	90	45	0.0887615
WT_102	90	46	0.085172
WT_102	90	47	0.0929889
WT_102	90	48	0.0907931
WT_102	90	49	0.0771413
WT_102	90	50	0.0893311
WT_102	90	51	0.0920642
WT_102	90	52	0.085846
WT_102	90	53	0.0883255
WT_102	90	54	0.0830115
WT_102	90	55	0.0870378
WT_102	90	56	0.0701917
WT_102	90	57	0.0626168
WT_102	90	58	0.0591867
WT_102	90	59	0.0567112
WT_102	90	60	0.0563514
WT_102	90	61	0.0508403
WT_102	90	62	0.0652242
WT_102	90	63	0.074145
WT_102	90	64	0.067622
WT_102	90	65	0.078187
WT_102	90	66	0.0723066
WT_102	90	67	0.0721684
WT_102	90	68	0.071785
WT_102	90	69	0.0705319
WT_102	90	70	0.0734199
WT_102	90	71	0.0702797
WT_102	90	72	0.0613723
WT_102	90	73	0.0600493
WT_102	90	74	0.0827672
WT_102	90	75	0.070777
WT_102	90	76	0.0708202
WT_102	90	77	0.0820413
WT_102	90	78	0.0775232
WT_102	90	79	0.0786992
WT_102	90	80	0.0824537
WT_102	90	81	0.0791376
WT_102	90	82	0.0681585
WT_102	90	83	0.0723373
WT_102	90	84	0.0734034
WT_102	90	85	0.0848294
WT_102	90	86	0.0754114
WT_102	90	87	0.0719798
WT_102	90	88	0.0628006
WT_102	90	89	0.0654568
WT_102	90	90	0.0682874
WT_102	90	91	0.0589008
WT_102	90	92	0.0795501
WT_102	90	93	0.0658158
WT_102	90	94	0.072012
WT_102	90	95	0.0832189
WT_102	90	96	0.0899234
WT_102	90	97	0.0823909
WT_102	90	98	0.0761829
WT_102	90	99	0.0783661
WT_102	90	100	0.0775632
WT_102	90	101	0.0749557
WT_102	90	102	0.0771076
WT_102	90	103	0.0790158
WT_102	90	104	0.0806507
WT_102	90	105	0.0726531
WT_102	90	106	0.0818559
WT_102	90	107	0.0923078
WT_102	90	108	0.080371
WT_102	90	109	0.0812101
WT_102	90	110	0.0856936
WT_102	90	111	0.0778853
WT_102	90	112	0.0791549
WT_102	90	113	0.0750972
WT_102	90	114	0.0866686
WT_102	90	115	0.073621
WT_102	90	116	0.0763966
WT_102	90	117	0.0709192
WT_102	90	118	0.0719531
WT_102	90	119	0.0774037
WT_102	90	120	0.0668583
WT_102	90	121	0.0661214
WT_102	90	122	0.0689882
WT_102	90	123	0.061216
WT_102	90	124	0.071444
WT_102	90	125	0.0720379
WT_102	90	126	0.0729532
WT_102	90	127	0.0857227
WT_102	90	128	0.0992747
WT_102	90	129	0.0839079
WT_102	90	130	0.0871376
WT_102	90	131	0.0886421
WT_102	90	132	0.0761585
WT_102	90	133	0.0734623
WT_102	90	134	0.0658983
WT_102	90	135	0.0575141
WT_102	90	136	0.0532451
WT_102	90	137	0.0551431
WT_102	90	138	0.0636546
WT_102	90	139	0.0635022
WT_102	90	140	0.0710151
WT_102	90	141	0.0695051
WT_102	90	142	0.0676534
WT_102	90	143	0.0721872
WT_102	90	144	0.0692521
WT_102	90	145	0.0715037
WT_102	90	146	0.0616426
WT_102	90	147	0.0577278
WT_102	90	148	0.0568314
WT_102	90	149	0.0589094
WT_102	90	150	0.0393584
WT_102	90	151	0.063642
WT_102	90	152	0.0673462
WT_102	90	153	0.0615475
WT_102	90	154	0.0651253
WT_102	90	155	0.0716687
WT_102	90	156	0.0621297
WT_102	90	157	0.0613912
WT_102	90	158	0.0689591
WT_102	90	159	0.0689049
WT_102	90	160	0.0621281
WT_102	120	0	0.501355
WT_102	120	1	0.529831
WT_102	120	2	0.548062
WT_102	120	3	0.56349
WT_102	120	4	0.583143
WT_102	120	5	0.635349
WT_102	120	6	0.670931
WT_102	120	7	0.678516
WT_102	120	8	0.689363
WT_102	120	9	0.71884
WT_102	120	10	0.733279
WT_102	120	11	0.74396
WT_102	120	12	0.745373
WT_102	120	13	0.75081
WT_102	120	14	0.755344
WT_102	120	15	0.767766
WT_102	120	16	0.787968
WT_102	120	17	0.780237
WT_102	120	18	0.82459
WT_102	120	19	0.833192
WT_102	120	20	0.867121
WT_102	120	21	0.861019
WT_102	120	22	0.883188
WT_102	120	23	0.905586
WT_102	120	24	0.913841
WT_102	120	25	0.92363
WT_102	120	26	0.931762
WT_102	120	27	0.954204
WT_102	120	28	0.966664
WT_102	120	29	0.962492
WT_102	120	30	0.96894
WT_102	120	31	1
WT_102	120	32	0.981136
WT_102	120	33	0.970571
WT_102	120	34	0.934632
WT_102	120	35	0.90342
WT_102	120	36	0.862419
WT_102	120	37	0.821402
WT_102	120	38	0.791973
WT_102	120	39	0.753997
WT_102	120	40	0.732058
WT_102	120	41	0.744177
WT_102	120	42	0.728707
WT_102	120	43	0.700542
WT_102	120	44	0.731572
WT_102	120	45	0.738124
WT_102	120	46	0.719382
WT_102	120	47	0.703341
WT_102	120	48	0.677384
WT_102	120	49	0.678117
WT_102	120	50	0.687728
WT_102	120	51	0.673426
WT_102	120	52	0.624563
WT_102	120	53	0.594392
WT_102	120	54	0.569647
WT_102	120	55	0.552074
WT_102	120	56	0.532785
WT_102	120	57	0.516963
WT_102	120	58	0.530295
WT_102	120	59	0.511694
WT_102	120	60	0.537248
WT_102	120	61	0.514483
WT_102	120	62	0.500393
WT_102	120	63	0.501241
WT_102	120	64	0.496643
WT_102	120	65	0.515937
WT_102	120	66	0.512525
WT_102	120	67	0.502
WT_102	120	68	0.476442
WT_102	120	69	0.445072
WT_102	120	70	0.412839
WT_102	120	71	0.396194
WT_102	120	72	0.378743
WT_102	120	73	0.345728
WT_102	120	74	0.327368
WT_102	120	75	0.311932
WT_102	120	76	0.304373
WT_102	120	77	0.308755
WT_102	120	78	0.307574
WT_102	120	79	0.283868
WT_102	120	80	0.274783
WT_102	120	81	0.254976
WT_102	120	82	0.236194
WT_102	120	83	0.203845
WT_102	120	84	0.182554
WT_102	120	85	0.165613
WT_102	120	86	0.148659
WT_102	120	87	0.146336
WT_102	120	88	0.146282
WT_102	120	89	0.151127
WT_102	120	90	0.145861
WT_102	120	91	0.148208
WT_102	120	92	0.148072
WT_102	120	93	0.163986
WT_102	120	94	0.177192
WT_102	120	95	0.190168
WT_102	120	96	0.187738
WT_102	120	97	0.184702
WT_102	120	98	0.159011
WT_102	120	99	0.157909
WT_102	120	100	0.145042
WT_102	120	101	0.132713
WT_102	120	102	0.125723
WT_102	120	103	0.109356
WT_102	120	104	0.102195
WT_102	120	105	0.0986933
WT_102	120	106	0.103004
WT_102	120	107	0.0861312
WT_102	120	108	0.0934674
WT_102	120	109	0.0972588
WT_102	120	110	0.105476
WT_102	120	111	0.100392
WT_102	120	112	0.100395
WT_102	120	113	0.0894473
WT_102	120	114	0.0759016
WT_102	120	115	0.0763738
WT_102	120	116	0.0673886
WT_102	120	117	0.0648369
WT_102	120	118	0.0611814
WT_102	120	119	0.06325
WT_102	120	120	0.0748025
WT_102	120	121	0.0768263
WT_102	120	122	0.0857518
WT_102	120	123	0.0957794
WT_102	120	124	0.114746
WT_102	120	125	0.124814
WT_102	120	126	0.113941
WT_102	120	127	0.103733
WT_102	120	128	0.0933794
WT_102	120	129	0.0870732
WT_102	120	130	0.0723742
WT_102	120	131	0.059666
WT_102	120	132	0.0509864
WT_102	120	133	0.0377872
WT_102	120	134	0.0322297
WT_102	120	135	0.0372804
WT_102	120	136	0.0430501
WT_102	120	137	0.0517343
WT_102	120	138	0.0727411
WT_102	120	139	0.081676
WT_102	120	140	0.0802233
WT_102	120	141	0.0748465
WT_102	120	142	0.0599409
WT_102	120	143	0.0636522
WT_102	120	144	0.0451783
WT_102	120	145	0.0440305
WT_102	120	146	0.051754
WT_102	120	147	0.0468383
WT_102	120	148	0.0484567
WT_102	120	149	0.0445443
WT_102	120	150	0.0421694
WT_102	120	151	0.0490294
WT_102	120	152	0.0564834
WT_102	120	153	0.0668819
WT_102	120	154	0.0894646
WT_102	120	155	0.0970333
WT_102	120	156	0.0968832
WT_102	120	157	0.0999283
WT_102	120	158	0.0808165
WT_102	120	159	0.0731362
WT_102	120	160	0.0687462
WT_103	60	0	0.073195
WT_103	60	1	0.0721344
WT_103	60	2	0.0680392
WT_103	60	3	0.059666
WT_103	60	4	0.0403801
WT_103	60	5	0.0325371
WT_103	60	6	0.0323263
WT_103	60	7	0.0149702
WT_103	60	8	0.0106474
WT_103	60	9	0.0214577
WT_103	60	10	0.0344351
WT_103	60	11	0.0304284
WT_103	60	12	0.0461627
WT_103	60	13	0.0540968
WT_103	60	14	0.0592375
WT_103	60	15	0.0650516
WT_103	60	16	0.0601212
WT_103	60	17	0.0559899
WT_103	60	18	0.0651508
WT_103	60	19	0.0544453
WT_103	60	20	0.0423602
WT_103	60	21	0.045401
WT_103	60	22	0.053389
WT_103	60	23	0.0461022
WT_103	60	24	0.0567098
WT_103	60	25	0.0556125
WT_103	60	26	0.0566954
WT_103	60	27	0.0521513
WT_103	60	28	0.0485037
WT_103	60	29	0.0519944
WT_103	60	30	0.04538
WT_103	60	31	0.040693
WT_103	60	32	0.0401521
WT_103	60	33	0.050376
WT_103	60	34	0.0347824
WT_103	60	35	0.0496075
WT_103	60	36	0.0446296
WT_103	60	37	0.0681798
WT_103	60	38	0.0685055
WT_103	60	39	0.0642501
WT_103	60	40	0.0578317
WT_103	60	41	0.0536597
WT_103	60	42	0.0546996
WT_103	60	43	0.0520254
WT_103	60	44	0.0354
WT_103	60	45	0.0385242
WT_103	60	46	0.0339165
WT_103	60	47	0.0472464
WT_103	60	48	0.0522988
WT_103	60	49	0.0350423
WT_103	60	50	0.0456218
WT_103	60	51	0.0498331
WT_103	60	52	0.0581998
WT_103	60	53	0.0499983
WT_103	60	54	0.0593355
WT_103	60	55	0.046584
WT_103	60	56	0.0575969
WT_103	60	57	0.0614798
WT_103	60	58	0.0602006
WT_103	60	59	0.0613322
WT_103	60	60	0.0654352
WT_103	60	61	0.0698002
WT_103	60	62	0.0505423
WT_103	60	63	0.0561511
WT_103	60	64	0.0612267
WT_103	60	65	0.0622388
WT_103	60	66	0.0582462
WT_103	60	67	0.0434425
WT_103	60	68	0.0368948
WT_103	60	69	0.0492643
WT_103	60	70	0.0429369
WT_103	60	71	0.0309682
WT_103	60	72	0.04086
WT_103	60	73	0.0402818
WT_103	60	74	0.0591948
WT_103	60	75	0.0494332
WT_103	60	76	0.0586425
WT_103	60	77	0.053978
WT_103	60	78	0.0415608
WT_103	60	79	0.0442537
WT_103	60	80	0.0341603
WT_103	60	81	0.0391104
WT_103	60	82	0.0420587
WT_103	60	83	0.0348681
WT_103	60	84	0.0429029
WT_103	60	85	0.0501445
WT_103	60	86	0.0498684
WT_103	60	87	0.0528688
WT_103	60	88	0.0630955
WT_103	60	89	0.0421396
WT_103	60	90	0.0461256
WT_103	60	91	0.0426384
WT_103	60	92	0.0459098
WT_103	60	93	0.0454615
WT_103	60	94	0.052386
WT_103	60	95	0.0455783
WT_103	60	96	0.0443602
WT_103	60	97	0.0463603
WT_103	60	98	0.056615
WT_103	60	99	0.0537748
WT_103	60	100	0.0449377
WT_103	60	101	0.0466134
WT_103	60	102	0.0515105
WT_103	60	103	0.0501682
WT_103	60	104	0.0536386
WT_103	60	105	0.0487236
WT_103	60	106	0.0574299
WT_103	60	107	0.0602176
WT_103	60	108	0.0664273
WT_103	60	109	0.0674256
WT_103	60	110	0.0580949
WT_103	60	111	0.0628856
WT_103	60	112	0.0553282
WT_103	60	113	0.0554535
WT_103	60	114	0.0490522
WT_103	60	115	0.0481253
WT_103	60	116	0.0494287
WT_103	60	117	0.0565689
WT_103	60	118	0.0443893
WT_103	60	119	0.0508416
WT_103	60	120	0.0340395
WT_103	60	121	0.0419591
WT_103	60	122	0.0340417
WT_103	60	123	0.046178
WT_103	60	124	0.0488368
WT_103	60	125	0.0445146
WT_103	60	126	0.053854
WT_103	60	127	0.0515657
WT_103	60	128	0.0502049
WT_103	60	129	0.0532046
WT_103	60	130	0.0583021
WT_103	60	131	0.0485938
WT_103	60	132	0.0428785
WT_103	60	133	0.0461861
WT_103	60	134	0.0570626
WT_103	60	135	0.0580899
WT_103	60	136	0.0517091
WT_103	60	137	0.0598991
WT_103	60	138	0.0625121
WT_103	60	139	0.0577052
WT_103	60	140	0.0457021
WT_103	60	141	0.0540672
WT_103	60	142	0.0562918
WT_103	60	143	0.0649137
WT_103	60	144	0.0562726
WT_103	60	145	0.0604635
WT_103	60	146	0.0717038
WT_103	60	147	0.0801133
WT_103	60	148	0.0709865
WT_103	60	149	0.0723922
WT_103	60	150	0.0672611
WT_103	60	151	0.0598962
WT_103	60	152	0.0578336
WT_103	60	153	0.0606661
WT_103	60	154	0.0611668
WT_103	60	155	0.0501103
WT_103	60	156	0.0588565
WT_103	60	157	0.0470251
WT_103	60	158	0.0440052
WT_103	60	159	0.0446489
WT_103	60	160	0.0406017
WT_103	120	0	0.528383
WT_103	120	1	0.585912
WT_103	120	2	0.696765
WT_103	120	3	0.696958
WT_103	120	4	0.715289
WT_103	120	5	0.788383
WT_103	120	6	0.811782
WT_103	120	7	0.766096
WT_103	120	8	0.833406
WT_103	120	9	0.869167
WT_103	120	10	0.804298
WT_103	120	11	0.768016
WT_103	120	12	0.828279
WT_103	120	13	0.788938
WT_103	120	14	0.722157
WT_103	120	15	0.751849
WT_103	120	16	0.768257
WT_103	120	17	0.673215
WT_103	120	18	0.688287
WT_103	120	19	0.746155
WT_103	120	20	0.686966
WT_103	120	21	0.654239
WT_103	120	22	0.735339
WT_103	120	23	0.741055
WT_103	120	24	0.706619
WT_103	120	25	0.815601
WT_103	120	26	0.871022
WT_103	120	27	0.840328
WT_103	120	28	0.857825
WT_103	120	29	0.96354
WT_103	120	30	0.944819
WT_103	120	31	0.928427
WT_103	120	32	0.984659
WT_103	120	33	1
WT_103	120	34	0.905884
WT_103	120	35	0.908364
WT_103	120	36	0.968618
WT_103	120	37	0.911027
WT_103	120	38	0.852424
WT_103	120	39	0.919463
WT_103	120	40	0.919191
WT_103	120	41	0.856825
WT_103	120	42	0.901294
WT_103	120	43	0.918213
WT_103	120	44	0.842993
WT_103	120	45	0.802054
WT_103	120	46	0.880771
WT_103	120	47	0.84573
WT_103	120	48	0.762026
WT_103	120	49	0.826322
WT_103	120	50	0.8213
WT_103	120	51	0.704465
WT_103	120	52	0.692666
WT_103	120	53	0.714239
WT_103	120	54	0.636553
WT_103	120	55	0.579731
WT_103	120	56	0.624863
WT_103	120	57	0.610954
WT_103	120	58	0.55841
WT_103	120	59	0.598593
WT_103	120	60	0.633395
WT_103	120	61	0.559529
WT_103	120	62	0.59381
WT_103	120	63	0.639589
WT_103	120	64	0.635293
WT_103	120	65	0.596185
WT_103	120	66	0.674301
WT_103	120	67	0.66315
WT_103	120	68	0.58145
WT_103	120	69	0.566262
WT_103	120	70	0.614031
WT_103	120	71	0.541531
WT_103	120	72	0.535262
WT_103	120	73	0.570064
WT_103	120	74	0.550759
WT_103	120	75	0.489703
WT_103	120	76	0.510759
WT_103	120	77	0.517774
WT_103	120	78	0.422868
WT_103	120	79	0.41846
WT_103	120	80	0.474547
WT_103	120	81	0.433311
WT_103	120	82	0.400598
WT_103	120	83	0.448589
WT_103	120	84	0.45458
WT_103	120	85	0.375524
WT_103	120	86	0.373835
WT_103	120	87	0.417432
WT_103	120	88	0.350038
WT_103	120	89	0.351674
WT_103	120	90	0.415344
WT_103	120	91	0.379952
WT_103	120	92	0.332672
WT_103	120	93	0.366922
WT_103	120	94	0.358775
WT_103	120	95	0.28158
WT_103	120	96	0.269878
WT_103	120	97	0.316515
WT_103	120	98	0.247255
WT_103	120	99	0.209361
WT_103	120	100	0.276166
WT_103	120	101	0.247074
WT_103	120	102	0.186501
WT_103	120	103	0.206309
WT_103	120	104	0.233224
WT_103	120	105	0.16985
WT_103	120	106	0.159565
WT_103	120	107	0.203735
WT_103	120	108	0.177821
WT_103	120	109	0.129325
WT_103	120	110	0.180539
WT_103	120	111	0.183949
WT_103	120	112	0.120969
WT_103	120	113	0.154888
WT_103	120	114	0.186981
WT_103	120	115	0.126683
WT_103	120	116	0.110465
WT_103	120	117	0.149263
WT_103	120	118	0.136985
WT_103	120	119	0.0822883
WT_103	120	120	0.109327
WT_103	120	121	0.152413
WT_103	120	122	0.104526
WT_103	120	123	0.102913
WT_103	120	124	0.160684
WT_103	120	125	0.13601
WT_103	120	126	0.0803785
WT_103	120	127	0.129236
WT_103	120	128	0.137871
WT_103	120	129	0.0750077
WT_103	120	130	0.0953038
WT_103	120	131	0.152375
WT_103	120	132	0.120249
WT_103	120	133	0.0923796
WT_103	120	134	0.13548
WT_103	120	135	0.116992
WT_103	120	136	0.0695387
WT_103	120	137	0.0990441
WT_103	120	138	0.133536
WT_103	120	139	0.0799084
WT_103	120	140	0.0747889
WT_103	120	141	0.124891
WT_103	120	142	0.0920239
WT_103	120	143	0.0504867
WT_103	120	144	0.100866
WT_103	120	145	0.120408
WT_103	120	146	0.0633539
WT_103	120	147	0.0963001
WT_103	120	148	0.138661
WT_103	120	149	0.0807122
WT_103	120	150	0.0658593
WT_103	120	151	0.103067
WT_103	120	152	0.0845341
WT_103	120	153	0.0478033
WT_103	120	154	0.0712332
WT_103	120	155	0.102776
WT_103	120	156	0.0548169
WT_103	120	157	0.0673968
WT_103	120	158	0.112554
WT_103	120	159	0.0891112
WT_103	120	160	0.0429377
WT_103	0	0	0.0151724
WT_103	0	1	0.042369
WT_103	0	2	0.0506083
WT_103	0	3	0.0321045
WT_103	0	4	0.0176234
WT_103	0	5	0.02518
WT_103	0	6	0.0388067
WT_103	0	7	0.0287469
WT_103	0	8	0.029621
WT_103	0	9	0.0275467
WT_103	0	10	0.0342728
WT_103	0	11	0.0315379
WT_103	0	12	0.0258055
WT_103	0	13	0.0219204
WT_103	0	14	0.0395708
WT_103	0	15	0.0301643
WT_103	0	16	0.0164366
WT_103	0	17	0.0173077
WT_103	0	18	0.0408567
WT_103	0	19	0.0337188
WT_103	0	20	0.0387917
WT_103	0	21	0.0355271
WT_103	0	22	0.0423829
WT_103	0	23	0.0328276
WT_103	0	24	0.0328711
WT_103	0	25	0.029714
WT_103	0	26	0.0342363
WT_103	0	27	0.025166
WT_103	0	28	0.0230771
WT_103	0	29	0.0203607
WT_103	0	30	0.02173
WT_103	0	31	0.022072
WT_103	0	32	0.014593
WT_103	0	33	0.0248319
WT_103	0	34	0.0273928
WT_103	0	35	0.0210285
WT_103	0	36	0.0163805
WT_103	0	37	0.0153664
WT_103	0	38	0.0244694
WT_103	0	39	0.0299235
WT_103	0	40	0.0345687
WT_103	0	41	0.0382097
WT_103	0	42	0.050425
WT_103	0	43	0.0407277
WT_103	0	44	0.0408137
WT_103	0	45	0.0365284
WT_103	0	46	0.0520329
WT_103	0	47	0.0400407
WT_103	0	48	0.0344195
WT_103	0	49	0.0469911
WT_103	0	50	0.0565518
WT_103	0	51	0.0527677
WT_103	0	52	0.0468722
WT_103	0	53	0.0531143
WT_103	0	54	0.0711746
WT_103	0	55	0.0539726
WT_103	0	56	0.0501229
WT_103	0	57	0.0527229
WT_103	0	58	0.0543952
WT_103	0	59	0.0558003
WT_103	0	60	0.0513201
WT_103	0	61	0.0510352
WT_103	0	62	0.0514633
WT_103	0	63	0.0583625
WT_103	0	64	0.0553117
[truncated: 4,443 more rows]

## Sheet: Figure_1f(i)
Panel_f'
WT: Alpha vs Distance from YSL
embryo_unique	timepoint	Bin_microns[30]	Alpha_mean	Alpha_std
WT_101	0	0	0.888121	0.058322
WT_101	0	30	0.888244	0.0480528
WT_101	0	60	0.879409	0.052251
WT_101	0	90	0.868787	0.0568259
WT_101	0	120	0.879758	0.0386169
WT_101	0	150	0.916558	0.0329365
WT_101	30	0	0.856182	0.0726844
WT_101	30	30	0.872309	0.0527953
WT_101	30	60	0.880498	0.0556089
WT_101	30	90	0.885114	0.0513722
WT_101	30	120	0.877434	0.0474165
WT_101	30	150	0.890071	0.0557721
WT_101	60	0	0.808	0.0858868
WT_101	60	30	0.846105	0.0588641
WT_101	60	60	0.858439	0.0560127
WT_101	60	90	0.877004	0.0511909
WT_101	60	120	0.880149	0.0560967
WT_101	60	150	0.881073	0.0581266
WT_101	60	180	0.864479	0.0561722
WT_101	90	0	0.797399	0.0963501
WT_101	90	30	0.79771	0.0791939
WT_101	90	60	0.794839	0.0807633
WT_101	90	90	0.831628	0.073931
WT_101	90	120	0.856076	0.0731349
WT_101	90	150	0.850275	0.071072
WT_101	90	180	0.864266	0.0519956
WT_101	90	210	0.823143	0.0857386
WT_101	120	0	0.787947	0.0808883
WT_101	120	30	0.778551	0.08611
WT_101	120	60	0.783034	0.107066
WT_101	120	90	0.833653	0.0777523
WT_101	120	120	0.830185	0.0828797
WT_101	120	150	0.850081	0.081454
WT_101	120	180	0.86473	0.0742445
WT_101	120	210	0.873956	0.0561021
WT_101	120	240	0.894439	0.0475334
WT_102	0	0	0.856272	0.0772868
WT_102	0	30	0.875871	0.0635348
WT_102	0	60	0.868931	0.0680766
WT_102	0	90	0.884975	0.0611959
WT_102	0	120	0.878983	0.0580043
WT_102	0	150	0.885585	0.0556776
WT_102	0	180	0.89414	0.0442697
WT_102	30	0	0.860645	0.0629015
WT_102	30	30	0.879941	0.0653107
WT_102	30	60	0.862149	0.0676043
WT_102	30	90	0.87348	0.0653111
WT_102	30	120	0.871229	0.0608389
WT_102	30	150	0.86546	0.0699634
WT_102	30	180	0.87799	0.0485735
WT_102	60	0	0.812714	0.0758426
WT_102	60	30	0.859378	0.0603529
WT_102	60	60	0.862368	0.0664492
WT_102	60	90	0.88388	0.0524746
WT_102	60	120	0.884343	0.0661776
WT_102	60	150	0.883404	0.051472
WT_102	60	180	0.880382	0.0519373
WT_102	60	210	0.887243	0.0491279
WT_102	60	240	0.885515	0.0490441
WT_102	90	0	0.825296	0.0713753
WT_102	90	30	0.843562	0.0729127
WT_102	90	60	0.872232	0.0569501
WT_102	90	90	0.877478	0.0705012
WT_102	90	120	0.893731	0.0498103
WT_102	90	150	0.879747	0.0524615
WT_102	90	180	0.896744	0.0504165
WT_102	90	210	0.909739	0.0396852
WT_102	90	240	0.935709	0.0309974
WT_102	120	0	0.819568	0.0760762
WT_102	120	30	0.809088	0.0822608
WT_102	120	60	0.839909	0.0682985
WT_102	120	90	0.83084	0.0784373
WT_102	120	120	0.837467	0.0686735
WT_102	120	150	0.8562	0.0659542
WT_102	120	180	0.847632	0.0702539
WT_102	120	210	0.866183	0.0614774
WT_102	120	240	0.889374	0.0512858
WT_102	120	270	0.86854	0.0536992
WT_102	120	300	0.886087	0.0481406
WT_103	0	0	0.836964	0.0765186
WT_103	0	30	0.849468	0.0612236
WT_103	0	60	0.84749	0.0627686
WT_103	0	90	0.855124	0.0670064
WT_103	0	120	0.86111	0.0672898
WT_103	0	150	0.847397	0.0677709
WT_103	0	180	0.825098	0.0574193
WT_103	0	210	0.839711	0.0620717
WT_103	0	240	0.862401	0.0572295
WT_103	30	0	0.854866	0.0633186
WT_103	30	30	0.853367	0.0640761
WT_103	30	60	0.838651	0.0599265
WT_103	30	90	0.820331	0.0722815
WT_103	30	120	0.823126	0.0632054
WT_103	30	150	0.838352	0.0691786
WT_103	30	180	0.82372	0.0689284
WT_103	30	210	0.839405	0.0741477
WT_103	30	240	0.850244	0.0780339
WT_103	30	270	0.87496	0.0755729
WT_103	60	0	0.779633	0.065658
WT_103	60	30	0.784254	0.0805024
WT_103	60	60	0.791862	0.105092
WT_103	60	90	0.809429	0.079571
WT_103	60	120	0.811443	0.07134
WT_103	60	150	0.827718	0.0710845
WT_103	60	180	0.814208	0.0747681
WT_103	60	210	0.830789	0.0584791
WT_103	60	240	0.825028	0.0607184
WT_103	60	270	0.845803	0.0449293
WT_103	60	300	0.864083	0.0339848
WT_103	90	0	0.720722	0.108704
WT_103	90	30	0.748326	0.0804111
WT_103	90	60	0.766147	0.0869234
WT_103	90	90	0.768202	0.0847898
WT_103	90	120	0.798953	0.0723573
WT_103	90	150	0.792602	0.0680574
WT_103	90	180	0.806376	0.0863246
WT_103	90	210	0.838796	0.0826429
WT_103	90	240	0.855598	0.0517756
WT_103	90	270	0.83529	0.0742123
WT_103	90	300	0.873417	0.0505886
WT_103	90	330	0.832254	0.0818943
WT_103	120	0	0.70178	0.11617
WT_103	120	30	0.706584	0.11264
WT_103	120	60	0.743515	0.10453
WT_103	120	90	0.749604	0.129453
WT_103	120	120	0.747137	0.0941448
WT_103	120	150	0.774019	0.0917816
WT_103	120	180	0.769307	0.0929598
WT_103	120	210	0.801427	0.0729639
WT_103	120	240	0.811036	0.0786936
WT_103	120	270	0.83388	0.0647794
WT_103	120	300	0.82146	0.0656976
WT_103	120	330	0.851198	0.0566187
WT_103	120	360	0.868191	0.0641235
WT_104	0	0	0.883197	0.0575878
WT_104	0	30	0.891327	0.0447347
WT_104	0	60	0.884273	0.0546136
WT_104	0	90	0.88194	0.0653494
WT_104	0	120	0.875017	0.0598724
WT_104	0	150	0.87738	0.0566351
WT_104	0	180	0.891397	0.0438611
WT_104	0	210	0.875933	0.0611463
WT_104	0	240	0.887639	0.0348952
WT_104	0	270	0.894069	0.0527498
WT_104	0	300	0.88338	0.075523
WT_104	30	0	0.868312	0.0781313
WT_104	30	30	0.877182	0.0420883
WT_104	30	60	0.875303	0.0586573
WT_104	30	90	0.856989	0.058787
WT_104	30	120	0.849366	0.0630379
WT_104	30	150	0.890883	0.0439612
WT_104	30	180	0.893597	0.0398118
WT_104	30	210	0.88036	0.0567704
WT_104	30	240	0.88165	0.0456551
WT_104	30	270	0.847353	0.0578777
WT_104	60	0	0.776597	0.0928784
WT_104	60	30	0.808655	0.0719612
WT_104	60	60	0.803791	0.0861721
WT_104	60	90	0.831414	0.0631607
WT_104	60	120	0.821298	0.0684067
WT_104	60	150	0.834686	0.0705533
WT_104	60	180	0.85252	0.067202
WT_104	60	210	0.848267	0.077273
WT_104	60	240	0.848357	0.0684931
WT_104	60	270	0.873967	0.0536306
WT_104	60	300	0.848357	0.0798332
WT_104	60	330	0.800129	0.0607397
WT_104	90	0	0.782802	0.0778702
WT_104	90	30	0.765572	0.0939421
WT_104	90	60	0.795282	0.0632827
WT_104	90	90	0.795472	0.0799002
WT_104	90	120	0.802206	0.0614618
WT_104	90	150	0.798418	0.0665879
WT_104	90	180	0.819651	0.0661305
WT_104	90	210	0.817763	0.0772878
WT_104	90	240	0.838099	0.0650517
WT_104	90	270	0.839378	0.0765815
WT_104	90	300	0.859201	0.0795495
WT_104	90	330	0.883278	0.0515659
WT_104	120	0	0.719128	0.111576
WT_104	120	30	0.744526	0.0736043
WT_104	120	60	0.75939	0.095313
WT_104	120	90	0.744586	0.0977823
WT_104	120	120	0.771936	0.109948
WT_104	120	150	0.787184	0.0831915
WT_104	120	180	0.797632	0.0808339
WT_104	120	210	0.798025	0.0738341
WT_104	120	240	0.799348	0.0910916
WT_104	120	270	0.836584	0.0700059
WT_104	120	300	0.83569	0.0815789
WT_104	120	330	0.834913	0.0664157
WT_104	120	360	0.841458	0.0589187
WT_105	0	0	0.916371	0.0356104
WT_105	0	30	0.908975	0.0346154
WT_105	0	60	0.91279	0.0417433
WT_105	0	90	0.92086	0.0504877
WT_105	0	120	0.922452	0.0515317
WT_105	0	150	0.91269	0.0518952
WT_105	0	180	0.892269	0.0569351
WT_105	30	0	0.840089	0.0802251
WT_105	30	30	0.864256	0.0802669
WT_105	30	60	0.878924	0.0626918
WT_105	30	90	0.862858	0.0616084
WT_105	30	120	0.866778	0.0701486
WT_105	30	150	0.897031	0.0553292
WT_105	30	180	0.891215	0.0553399
WT_105	30	210	0.836986	0.0382873
WT_105	60	0	0.800866	0.0710996
WT_105	60	30	0.830157	0.0887383
WT_105	60	60	0.833587	0.0862308
WT_105	60	90	0.870302	0.0608109
WT_105	60	120	0.855612	0.0710862
WT_105	60	150	0.877665	0.0735123
WT_105	60	180	0.877326	0.0684521
WT_105	60	210	0.864706	0.0505116
WT_105	60	240	0.870291	0.0587051
WT_105	90	0	0.820578	0.0801675
WT_105	90	30	0.805532	0.0760122
WT_105	90	60	0.840236	0.0646827
WT_105	90	90	0.859053	0.0620836
WT_105	90	120	0.858185	0.0926306
WT_105	90	150	0.882509	0.0662174
WT_105	90	180	0.885262	0.0514194
WT_105	90	210	0.893511	0.0564452
WT_105	90	240	0.894936	0.0482739
WT_105	90	270	0.886567	0.068802
WT_105	120	0	0.745506	0.0692622
WT_105	120	30	0.802314	0.082122
WT_105	120	60	0.806882	0.0719807
WT_105	120	90	0.804816	0.103757
WT_105	120	120	0.812477	0.0859367
WT_105	120	150	0.839134	0.074807
WT_105	120	180	0.863116	0.0728189
WT_105	120	210	0.873942	0.0566467
WT_105	120	240	0.864619	0.0591775
WT_105	120	270	0.838314	0.0579835
WT_105	120	300	0.857585	0.0624785
WT_106	0	0	0.910207	0.0507262
WT_106	0	30	0.895287	0.0470092
WT_106	0	60	0.900066	0.0400205
WT_106	0	90	0.878035	0.058009
WT_106	0	120	0.899271	0.0525511
WT_106	0	150	0.869749	0.038866
WT_106	30	0	0.839617	0.0744131
WT_106	30	30	0.873816	0.0466082
WT_106	30	60	0.847916	0.0547817
WT_106	30	90	0.87481	0.0551231
WT_106	30	120	0.886513	0.0676232
WT_106	30	150	0.891279	0.0322667
WT_106	60	0	0.813354	0.0907601
WT_106	60	30	0.809592	0.0948901
WT_106	60	60	0.834339	0.0831095
WT_106	60	90	0.847824	0.0736912
WT_106	60	120	0.858086	0.0633671
WT_106	60	150	0.906257	0.0410351
WT_106	60	180	0.904935	0.0395169
WT_106	90	0	0.727418	0.102759
WT_106	90	30	0.780584	0.117468
WT_106	90	60	0.791109	0.128699
WT_106	90	90	0.855848	0.060758
WT_106	90	120	0.898724	0.037807
WT_106	90	150	0.912817	0.0400179
WT_106	90	180	0.905071	0.0378083
WT_106	90	210	0.923543	0.0317692
WT_106	120	0	0.690705	0.102858
WT_106	120	30	0.72921	0.102683
WT_106	120	60	0.7537	0.103549
WT_106	120	90	0.835403	0.0999378
WT_106	120	120	0.835618	0.0937855
WT_106	120	150	0.865174	0.100182
WT_106	120	180	0.903197	0.0387098
WT_106	120	210	0.899775	0.0472632
WT_106	120	240	0.917243	0.0381775
WT_111	0	0	0.872279	0.0604357
WT_111	0	30	0.914849	0.0391507
WT_111	0	60	0.916406	0.0437034
WT_111	0	90	0.916346	0.0250474
WT_111	0	120	0.920477	0.0185911
WT_111	0	150	0.915586	0.0294286
WT_111	30	0	0.820109	0.108082
WT_111	30	30	0.866244	0.0812967
WT_111	30	60	0.881956	0.0603037
WT_111	30	90	0.878115	0.0429062
WT_111	30	120	0.909292	0.0262003
WT_111	30	150	0.882964	0.0426822
WT_111	30	180	0.89287	0.0353956
WT_111	60	0	0.783161	0.0635374
WT_111	60	30	0.813687	0.0882717
WT_111	60	60	0.806558	0.0830984
WT_111	60	90	0.876571	0.0585962
WT_111	60	120	0.887121	0.0293874
WT_111	60	150	0.888597	0.0344293
WT_111	60	180	0.89647	0.0431699
WT_111	60	210	0.879918	0.0297495
WT_111	60	240	0.853101	0.0759085
WT_111	90	0	0.779622	0.0978873
WT_111	90	30	0.762303	0.100598
WT_111	90	60	0.804625	0.0918778
WT_111	90	90	0.865012	0.0485483
WT_111	90	120	0.878724	0.0706081
WT_111	90	150	0.913768	0.0439681
WT_111	90	180	0.916351	0.0414949
WT_111	90	210	0.918654	0.0262216
WT_111	90	240	0.919357	0.0277336
WT_111	120	0	0.685124	0.0956663
WT_111	120	30	0.67748	0.128699
WT_111	120	60	0.736192	0.131079
WT_111	120	90	0.769233	0.145977
WT_111	120	120	0.843108	0.101323
WT_111	120	150	0.88446	0.0661825
WT_111	120	180	0.877559	0.0457284
WT_111	120	210	0.883663	0.0520144
WT_112	0	0	0.900633	0.0582426
WT_112	0	30	0.896355	0.0470592
WT_112	0	60	0.915263	0.0520225
WT_112	0	90	0.902566	0.0741575
WT_112	0	120	0.924823	0.0237653
WT_112	0	150	0.925278	0.025063
WT_112	30	0	0.827564	0.105755
WT_112	30	30	0.857866	0.0928747
WT_112	30	60	0.903211	0.0682829
WT_112	30	90	0.89899	0.0469658
WT_112	30	120	0.91201	0.0389596
WT_112	30	150	0.904164	0.0586999
WT_112	30	180	0.896293	0.0689487
WT_112	60	0	0.692104	0.144246
WT_112	60	30	0.818251	0.11239
WT_112	60	60	0.87042	0.082326
WT_112	60	90	0.882598	0.0638314
WT_112	60	120	0.860354	0.0746501
WT_112	60	150	0.891427	0.0431506
WT_112	60	180	0.891205	0.0684692
WT_112	90	0	0.685264	0.129023
WT_112	90	30	0.689505	0.125133
WT_112	90	60	0.785361	0.126522
WT_112	90	90	0.85932	0.0829741
WT_112	90	120	0.86729	0.0902308
WT_112	90	150	0.899539	0.0463871
WT_112	90	180	0.88633	0.0505231
WT_112	90	210	0.878866	0.0550581
WT_112	120	0	0.671381	0.0997112
WT_112	120	30	0.704181	0.176736
WT_112	120	60	0.690963	0.113746
WT_112	120	90	0.778792	0.114929
WT_112	120	120	0.835516	0.107386
WT_112	120	150	0.871938	0.0481848
WT_112	120	180	0.847938	0.0610157
WT_112	120	210	0.889739	0.0440153

## Sheet: Figure_1h
Panel_h
WT: Smad2 spread
embryo_name	time_from_lastYSL(min)	Time_bin	delta_Y_smad
WT1	-9.9		0
WT1	0	0	0
WT1	9.9	0	0
WT1	19.8	0	0
WT1	31.1	20	6.237
WT1	41.15	40	38.806
WT1	51.2	40	53.715
WT1	61.25	60	50.532
WT1	71.3	60	41.607
WT1	81.35	80	49.136
WT1	91.4	80	60.289
WT1	101.45	100	60.351
WT1	111.5	100	64.492
WT1	121.55	120	41.245
WT1	131.6	120	31.339
WT1	141.65	140	42.458
WT1	151.7	140	0
WT2	-45.25		0
WT2	-36.2		0
WT2	-27.15		0
WT2	-18.1		0
WT2	-9.05		0
WT2	0	0	0
WT2	9.05	0	0
WT2	18.1	0	28.032
WT2	27.15	20	41.938
WT2	36.2	20	34.296
WT2	45.25	40	62.802
WT2	54.3	40	62.872
WT2	63.35	60	56.133
WT2	72.4	60	60.565
WT2	81.45	80	56.459
WT2	90.5	80	58.148
WT2	99.55	80	54.234
WT2	108.6	100	54.69
WT2	117.65	100	58.005
WT2	126.7	120	33.974
WT2	135.75	120	53.447
WT2	144.8	140	37.289
WT2	153.85	140	33.145
WT2	162.9	160	28.589
WT2	171.95	160	14.915
WT2	181	180	0
WT2	190.05	180	0
WT2	199.1	180	0
WT3	-36.2		0
WT3	-27.15		0
WT3	-18.1		0
WT3	-9.05		0
WT3	0	0	0
WT3	9.05	0	0
WT3	18.1	0	0
WT3	27.15	20	0
WT3	36.2	20	17.439
WT3	45.25	40	18.326
WT3	54.3	40	45.138
WT3	63.35	60	54.423
WT3	72.4	60	48.258
WT3	81.45	80	53.858
WT3	90.5	80	53.003
WT3	99.55	80	49.428
WT3	108.6	100	34.629
WT3	117.65	100	29.417
WT3	126.7	120	31.65
WT3	135.75	120	18.893
WT3	144.8	140	15.044
WT3	153.85	140	17.816
WT3	162.9	160	0
WT3	171.95	160	0
WT3	181	180	0
WT3	190.05	180	0
WT3	199.1	180	0
WT3	208.15	200	0
WT3	217.2	200	0
WT6	-36.4		0
WT6	-27.3		0
WT6	-18.2		0
WT6	-9.1		0
WT6	0	0	0
WT6	9.1	0	0
WT6	18.2	0	0
WT6	27.3	20	11.211
WT6	41.6	40	32.253
WT6	51.1667	40	11.699
WT6	60.7333	60	21.203
WT6	70.3	60	56.096
WT6	79.8667	60	59.791
WT6	89.4333	80	60.814
WT6	103.6	100	53.576
WT6	113.783	100	58.819
WT6	123.967	120	56.034
WT6	134.15	120	59.932
WT6	144.333	140	53.445
WT6	154.517	140	48.978
WT6	164.7	160	46.573
WT6	174.883	160	15.882
WT6	185.067	180	7.067
WT6	195.25	180	0
WT6	205.433	200	0
WT6	215.617	200	0
WT6	225.8	220	0
WT6	235.983	220	0
WT6	246.167	240	0
WT6	256.35	240	0
WT6	266.533	260	0
WT6	276.717	260	0
WT6	286.9	280	0
WT7	-36.5333		0
WT7	-27.4		0
WT7	-18.2667		0
WT7	-9.13333		0
WT7	0	0	0
WT7	9.13333	0	0
WT7	18.2667	0	0
WT7	27.4	20	0
WT7	40.4667	40	36.215
WT7	50.0333	40	32.773
WT7	59.6	40	38.436
WT7	69.1667	60	52.97
WT7	78.7333	60	74.938
WT7	88.3	80	64.736
WT7	112.467	100	65.5336
WT7	122.65	120	65.943
WT7	132.833	120	53.272
WT7	143.017	140	37.448
WT7	153.2	140	57.922
WT7	163.383	160	30.848
WT7	173.567	160	25.778
WT7	183.75	180	0
WT7	193.933	180	0
WT7	204.117	200	0
WT7	214.3	200	0
WT7	224.483	220	0
WT7	234.667	220	0
WT7	244.85	240	0
WT7	255.033	240	0
WT7	265.217	260	0
WT7	275.4	260	0
WT7	285.583	280	0
WT7	295.767	280	0
WT7	305.95	300	0
WT8	-9.13333		0
WT8	0	0	0
WT8	9.13333	0	15.493
WT8	18.2667	0	21.873
WT8	27.4	20	17.06
WT8	36.5333	20	25.103
WT8	45.6667	40	33.19
WT8	54.8	40	44.565
WT8	67.8667	60	54.853
WT8	77.4333	60	34.863
WT8	87	80	37.405
WT8	96.5667	80	37.643
WT8	106.133	100	79.626
WT8	115.7	100	88.118
WT8	129.867	120	57.077
WT8	140.05	140	65.495
WT8	150.233	140	50.751
WT8	160.417	160	52.678
WT8	170.6	160	47.612
WT8	180.783	180	33.724
WT8	190.967	180	19.894
WT8	201.15	200	0
WT8	211.333	200	0
WT8	221.517	220	0
WT8	231.7	220	0
WT8	241.883	240	0
WT8	252.067	240	0
WT8	262.25	260	0
WT8	272.433	260	0

## Sheet: Figure_1i
Panel_i
WT: Smad2 NC ratio
genotype	embryo_numb	timepoint	time_cut	Mean_smadNC	Std_smadNC
WT	WT2	90	60	2.02783	0.28092
WT	WT2	90	60	1.64438	0.430987
WT	WT2	90	60	1.63401	0.460768
WT	WT2	90	60	1.37835	0.155599
WT	WT2	90	60	1.19234	0.238645
WT	WT2	90	60	1.06492	0.239168
WT	WT2	90	60	1.0163	0.214686
WT	WT2	90	60	0.853138	0.204782
WT	WT2	90	60	1.0173	0.169618
WT	WT2	90	60	0.917184	0.149686
WT	WT2	90	60	1.25558	0.0982128
WT	WT2	90	60	0.841462	0.130462
WT	WT2	90	60
WT	WT2	117	90	2.26679	0.865295
WT	WT2	117	90	1.81162	0.34263
WT	WT2	117	90	1.47238	0.260429
WT	WT2	117	90	1.33745	0.324181
WT	WT2	117	90	1.0108	0.125293
WT	WT2	117	90	0.930473	0.143753
WT	WT2	117	90	1.03323	0.203264
WT	WT2	117	90	0.881698	0.067603
WT	WT2	117	90	0.84242	0.0840894
WT	WT2	117	90	0.846855	0.110564
WT	WT2	117	90	0.870785	0.148674
WT	WT2	117	90	0.86006	0.0672918
WT	WT2	117	90	1.0352	0.266434
WT	WT2	135	120	1.90891	0.4143
WT	WT2	135	120	1.65767	0.287944
WT	WT2	135	120	1.35925	0.229643
WT	WT2	135	120	1.15289	0.229888
WT	WT2	135	120	1.02173	0.217252
WT	WT2	135	120	0.861047	0.0653165
WT	WT2	135	120	0.921778	0.0788448
WT	WT2	135	120	0.819087	0.0625334
WT	WT2	135	120	0.795303	0.0481073
WT	WT2	135	120	0.863346	0.104035
WT	WT2	135	120	0.826237	0.0465218
WT	WT2	135	120	0.962486	0.260513
WT	WT2	135	120	0.836635
WT	WT2	153	150	1.51688	0.31301
WT	WT2	153	150	1.36785	0.291754
WT	WT2	153	150	1.22647	0.165515
WT	WT2	153	150	0.95073	0.110977
WT	WT2	153	150	0.915902	0.189378
WT	WT2	153	150	0.828786	0.0610922
WT	WT2	153	150	0.936816	0.148622
WT	WT2	153	150	0.915109	0.142543
WT	WT2	153	150	0.881315	0.121516
WT	WT2	153	150	0.906671	0.145531
WT	WT2	153	150	0.820599	0.047587
WT	WT2	153	150	0.851011	0.133704
WT	WT2	153	150	0.808768	0.0896295
WT	WT2	172	150	1.12283	0.213657
WT	WT2	172	150	0.922675	0.0671602
WT	WT2	172	150	0.931091	0.170417
WT	WT2	172	150	0.894488	0.144751
WT	WT2	172	150	0.879943	0.108302
WT	WT2	172	150	0.857645	0.104808
WT	WT2	172	150	0.876234	0.122844
WT	WT2	172	150	0.915011	0.109394
WT	WT2	172	150	0.863248	0.148198
WT	WT2	172	150	0.868382	0.0829003
WT	WT2	172	150	0.826121	0.090531
WT	WT2	172	150	0.900314	0.147066
WT	WT2	172	150
WT	WT2	63	60	1.84179	0.36036
WT	WT2	63	60	1.68795	0.387181
WT	WT2	63	60	1.39333	0.344728
WT	WT2	63	60	1.15771	0.192485
WT	WT2	63	60	1.01458	0.138457
WT	WT2	63	60	1.08425	0.203737
WT	WT2	63	60	1.01791	0.160173
WT	WT2	63	60	0.8298	0.0985183
WT	WT2	63	60	0.831031	0.129322
WT	WT2	63	60	0.879169	0.140483
WT	WT2	63	60	0.950177	0.189516
WT	WT2	63	60	0.896364	0.0924244
WT	WT2	63	60
WT	WT2	190	180	0.949581	0.0408631
WT	WT2	190	180	0.860155	0.116369
WT	WT2	190	180	0.89035	0.114813
WT	WT2	190	180	0.872716	0.134408
WT	WT2	190	180	0.848205	0.0882449
WT	WT2	190	180	0.830754	0.089793
WT	WT2	190	180	0.807146	0.0503582
WT	WT2	190	180	0.751109	0.05398
WT	WT2	190	180	0.787902	0.0758356
WT	WT2	190	180	0.756374	0.060928
WT	WT2	190	180	0.773502	0.0933817
WT	WT2	190	180	0.750395	0.0578954
WT	WT2	190	180	0.791613	0.0966325
WT	WT2	45	30	1.50254	0.203791
WT	WT2	45	30	1.32207	0.217954
WT	WT2	45	30	1.25992	0.210431
WT	WT2	45	30	1.05608	0.17289
WT	WT2	45	30	1.00819	0.225269
WT	WT2	45	30	1.14142	0.191921
WT	WT2	45	30	0.861491	0.163732
WT	WT2	45	30	0.792678	0.0469127
WT	WT2	45	30	0.880855	0.042339
WT	WT2	45	30	0.907184	0.221472
WT	WT2	45	30	0.975764	0.10503
WT	WT2	45	30	1.13758	0.387946
WT	WT2	45	30	0.995376
WT	WT2	36	30	1.31489	0.259544
WT	WT2	36	30	1.22722	0.230951
WT	WT2	36	30	1.11397	0.152924
WT	WT2	36	30	0.972457	0.109621
WT	WT2	36	30	0.859507	0.0578326
WT	WT2	36	30	0.843826	0.053562
WT	WT2	36	30	0.836163	0.121917
WT	WT2	36	30	0.841571	0.0513524
WT	WT2	36	30	0.866472	0.120226
WT	WT2	36	30	0.911663	0.137511
WT	WT2	36	30	0.962092	0.196361
WT	WT2	36	30	1.20725	0.267628
WT	WT2	36	30
WT	WT2	18	0	1.11592	0.109407
WT	WT2	18	0	1.04531	0.112769
WT	WT2	18	0	0.982773	0.156389
WT	WT2	18	0	0.861136	0.0561274
WT	WT2	18	0	0.837204	0.0776699
WT	WT2	18	0	0.968979	0.264405
WT	WT2	18	0	0.877794	0.136777
WT	WT2	18	0	0.923329	0.0983117
WT	WT2	18	0	0.874728	0.031782
WT	WT2	18	0	0.848894	0.0486024
WT	WT2	18	0	1.04268	0.0810653
WT	WT2	18	0	0.829991	0.0904783
WT	WT2	18	0
WT	WT3	36	30	1.06882	0.229516
WT	WT3	36	30	1.14939	0.232542
WT	WT3	36	30	0.919205	0.189105
WT	WT3	36	30	0.947017	0.199258
WT	WT3	36	30	0.919477	0.176221
WT	WT3	36	30	0.815696	0.14551
WT	WT3	36	30	0.711855	0.171526
WT	WT3	36	30	0.968506	0.2232
WT	WT3	36	30	0.79332	0.1135
WT	WT3	36	30	0.862529	0.176585
WT	WT3	36	30	1.02275	0.322866
WT	WT3	36	30	0.943856	0.0757584
WT	WT3	36	30
WT	WT3	45	30	1.26475	0.306508
WT	WT3	45	30	1.23805	0.14539
WT	WT3	45	30	1.04272	0.23418
WT	WT3	45	30	0.952248	0.330254
WT	WT3	45	30	0.959371	0.185658
WT	WT3	45	30	0.874813	0.0976111
WT	WT3	45	30	1.05651	0.349452
WT	WT3	45	30	0.966038	0.199319
WT	WT3	45	30	0.805644	0.112712
WT	WT3	45	30	0.966253	0.233664
WT	WT3	45	30	0.955652	0.227336
WT	WT3	45	30	0.832459	0.11835
WT	WT3	45	30
WT	WT3	63	60	1.98005	0.692968
WT	WT3	63	60	1.44816	0.596974
WT	WT3	63	60	1.11669	0.240996
WT	WT3	63	60	1.08201	0.0891116
WT	WT3	63	60	1.04308	0.155175
WT	WT3	63	60	0.763114	0.134125
WT	WT3	63	60	0.80449	0.0752391
WT	WT3	63	60	0.813189	0.113327
WT	WT3	63	60	0.824419	0.0890144
WT	WT3	63	60	0.869077	0.203161
WT	WT3	63	60	0.885367	0.185326
WT	WT3	63	60	0.818396	0.153002
WT	WT3	63	60
WT	WT3	90	60	3.11103	0.449908
WT	WT3	90	60	2.19632	0.478734
WT	WT3	90	60	1.55517	0.49127
WT	WT3	90	60	1.49627	0.463548
WT	WT3	90	60	1.23802	0.387698
WT	WT3	90	60	1.02395	0.169549
WT	WT3	90	60	0.975316	0.282421
WT	WT3	90	60	0.804733	0.0989455
WT	WT3	90	60	0.871796	0.215606
WT	WT3	90	60	0.924074	0.149037
WT	WT3	90	60	1.01234	0.30727
WT	WT3	90	60	0.530786
WT	WT3	90	60
WT	WT3	117	90	2.3406	0.649067
WT	WT3	117	90	2.02062	0.504944
WT	WT3	117	90	1.70125	0.499177
WT	WT3	117	90	1.40029	0.205816
WT	WT3	117	90	1.37404	0.137965
WT	WT3	117	90	1.03878	0.257938
WT	WT3	117	90	0.904515	0.124773
WT	WT3	117	90	0.852282	0.154068
WT	WT3	117	90	0.882789	0.176363
WT	WT3	117	90	0.862992	0.134291
WT	WT3	117	90	0.789667	0.103308
WT	WT3	117	90	0.919984
WT	WT3	117	90
WT	WT3	135	120	1.62917	0.263395
WT	WT3	135	120	1.62432	0.35881
WT	WT3	135	120	1.34298	0.165547
WT	WT3	135	120	1.17782	0.123734
WT	WT3	135	120	1.06202	0.193335
WT	WT3	135	120	1.03436	0.138649
WT	WT3	135	120	1.22881	0.183277
WT	WT3	135	120	0.945942	0.184923
WT	WT3	135	120	0.859715	0.121443
WT	WT3	135	120	0.93812	0.258502
WT	WT3	135	120	0.808688	0.0888968
WT	WT3	135	120	0.838876	0.14876
WT	WT3	135	120
WT	WT3	171	150	1.21561	0.315628
WT	WT3	171	150	0.960257	0.183639
WT	WT3	171	150	1.09608	0.278808
WT	WT3	171	150	0.853027	0.0961648
WT	WT3	171	150	0.943778	0.146466
WT	WT3	171	150	0.875068	0.18545
WT	WT3	171	150	0.843784	0.107474
WT	WT3	171	150	0.730745	0.119058
WT	WT3	171	150	0.794299	0.140576
WT	WT3	171	150	0.79133	0.131669
WT	WT3	171	150	0.775888	0.102027
WT	WT3	171	150	0.718794	0.0554915
WT	WT3	171	150
WT	WT3	190	180	1.01816	0.128052
WT	WT3	190	180	1.01122	0.128745
WT	WT3	190	180	0.871779	0.176129
WT	WT3	190	180	0.943086	0.156593
WT	WT3	190	180	0.743519	0.144271
WT	WT3	190	180	0.934834	0.198142
WT	WT3	190	180	0.901079	0.11912
WT	WT3	190	180	0.794609	0.129354
WT	WT3	190	180	0.797575	0.143441
WT	WT3	190	180	0.686294	0.102716
WT	WT3	190	180	0.815319	0.196364
WT	WT3	190	180	0.844894	0.219353
WT	WT3	190	180
WT	WT3	0	0	0.930415	0.157334
WT	WT3	0	0	1.12817	0.330406
WT	WT3	0	0	0.811243	0.244981
WT	WT3	0	0	0.711514	0.178172
WT	WT3	0	0	0.798367	0.0121381
WT	WT3	0	0	0.911827	0.294012
WT	WT3	0	0	0.858079	0.242538
WT	WT3	0	0	0.926294	0.14748
WT	WT3	0	0	0.855376	0.173431
WT	WT3	0	0	0.989203	0.141365
WT	WT3	0	0	0.919595	0.209849
WT	WT3	0	0	1.08848	0.224721
WT	WT3	0	0
WT	WT3	18	0	0.769552	0.182206
WT	WT3	18	0	0.811379	0.109506
WT	WT3	18	0	0.805479	0.0890945
WT	WT3	18	0	0.75848	0.108446
WT	WT3	18	0	0.888142	0.0821816
WT	WT3	18	0	0.859995	0.15143
WT	WT3	18	0	0.952646	0.228216
WT	WT3	18	0	0.832716	0.0896558
WT	WT3	18	0	0.889117	0.13929
WT	WT3	18	0	0.677597	0.0556902
WT	WT3	18	0	0.910303	0.130264
WT	WT3	18	0
WT	WT3	18	0
WT	WT9	59	30	1.17605	0.0965392
WT	WT9	59	30	1.09716	0.175224
WT	WT9	59	30	1.05212	0.112379
WT	WT9	59	30	1.01359	0.166471
WT	WT9	59	30	0.974948	0.151707
WT	WT9	59	30	0.816261	0.0783301
WT	WT9	59	30	0.934199	0.0912513
WT	WT9	59	30	0.863178	0.156411
WT	WT9	59	30	0.851572	0.12466
WT	WT9	59	30	0.740701	0.121273
WT	WT9	59	30	0.82569	0.0803441
WT	WT9	59	30	1.07514
WT	WT9	59	30
WT	WT9	90	60	1.66401	0.286434
WT	WT9	90	60	1.58373	0.443537
WT	WT9	90	60	1.19452	0.20203
WT	WT9	90	60	1.00664	0.164096
WT	WT9	90	60	0.917109	0.084528
WT	WT9	90	60	0.775895	0.0691368
WT	WT9	90	60	0.807847	0.0147304
WT	WT9	90	60	0.848997	0.16332
WT	WT9	90	60	0.858066	0.142437
WT	WT9	90	60	0.824891	0.0826665
WT	WT9	90	60	0.839099	0.141943
WT	WT9	90	60	0.869927	0.177539
WT	WT9	90	60
WT	WT9	118	90	2.10052	0.545469
WT	WT9	118	90	1.94237	0.427553
WT	WT9	118	90	1.45505	0.384894
WT	WT9	118	90	1.10245	0.0960242
WT	WT9	118	90	1.03646	0.123011
WT	WT9	118	90	0.955596	0.132253
WT	WT9	118	90	0.979964	0.140326
WT	WT9	118	90	1.23881	0.788018
WT	WT9	118	90	1.01564	0.294035
WT	WT9	118	90	0.772391	0.0248622
WT	WT9	118	90	0.902501	0.187643
WT	WT9	118	90	0.918445	0.136354
WT	WT9	118	90
WT	WT9	136	120	2.09313	0.566303
WT	WT9	136	120	1.81259	0.359091
WT	WT9	136	120	1.41605	0.233205
WT	WT9	136	120	1.23915	0.0927679
WT	WT9	136	120	1.08525	0.108043
WT	WT9	136	120	0.98667	0.0812645
WT	WT9	136	120	0.886218	0.087173
WT	WT9	136	120	1.02977	0.326937
WT	WT9	136	120	0.997893	0.134442
WT	WT9	136	120	0.984964	0.216437
WT	WT9	136	120	0.793875	0.0755462
WT	WT9	136	120
WT	WT9	136	120
WT	WT9	170	150	1.397	0.216931
WT	WT9	170	150	1.40522	0.320627
WT	WT9	170	150	1.26093	0.187508
WT	WT9	170	150	1.07357	0.133006
WT	WT9	170	150	1.04525	0.191696
WT	WT9	170	150	0.878427	0.0989951
WT	WT9	170	150	0.766714	0.0531958
WT	WT9	170	150	0.884735	0.187126
WT	WT9	170	150	0.911116	0.187095
WT	WT9	170	150	0.794177	0.131919
WT	WT9	170	150	0.866538	0.175648
WT	WT9	170	150	0.826252	0.133497
WT	WT9	170	150
WT	WT9	197	180	1.35907	0.408211
WT	WT9	197	180	1.03163	0.211856
WT	WT9	197	180	1.01095	0.138047
WT	WT9	197	180	0.982237	0.182994
WT	WT9	197	180	0.89489	0.111463
WT	WT9	197	180	0.833717	0.178299
WT	WT9	197	180	0.773437	0.108543
WT	WT9	197	180	0.7501	0.0726217
WT	WT9	197	180	0.748806	0.0802764
WT	WT9	197	180	0.782293	0.0389765
WT	WT9	197	180	0.73949	0.0525484
WT	WT9	197	180	0.601127
WT	WT9	197	180
WT	WT9	40	30	1.18334	0.20543
WT	WT9	40	30	1.08741	0.204085
WT	WT9	40	30	0.84223	0.0814881
WT	WT9	40	30	1.19823	0.393355
WT	WT9	40	30	1.18423	0.143706
WT	WT9	40	30	1.09916	0.272828
WT	WT9	40	30	0.879876	0.183221
WT	WT9	40	30	0.851091	0.145183
WT	WT9	40	30	0.87216	0.120559
WT	WT9	40	30	0.982016	0.250155
WT	WT9	40	30	1.06774	0.213844
WT	WT9	40	30
WT	WT9	40	30
WT	WT9	18	0	1.05301	0.173606
WT	WT9	18	0	0.973163	0.135771
WT	WT9	18	0	0.875345	0.0768791
WT	WT9	18	0	0.867113	0.108174
WT	WT9	18	0	0.804105	0.101569
WT	WT9	18	0	0.87814	0.215941
WT	WT9	18	0	0.839695	0.141011
WT	WT9	18	0	0.933744	0.17064
WT	WT9	18	0	1.03251	0.155296
WT	WT9	18	0	0.903195	0.184663
WT	WT9	18	0	0.751615
WT	WT9	18	0
WT	WT9	18	0
WT	WT9	0	0	0.982667	0.156236
WT	WT9	0	0	0.842741	0.0520891
WT	WT9	0	0	0.853492	0.104601
WT	WT9	0	0	0.803616	0.0742313
WT	WT9	0	0	0.84871	0.123877
WT	WT9	0	0	0.947007	0.170607
WT	WT9	0	0	0.812273	0.199381
WT	WT9	0	0	1.02217	0.19658
WT	WT9	0	0	0.79447	0.0554379
WT	WT9	0	0	0.956629	0.243054
WT	WT9	0	0
WT	WT9	0	0
WT	WT9	0	0

## Sheet: Figure_2b
Panel_b
all_cond: K-GRC
genotype	embryo_unique	timepoint	norm_K	size_GRC
OEP	OEP_101	60	0.661851	0.396552
OEP	OEP_101	90	0.652414	0.526316
OEP	OEP_102	30	0.761654	0.62963
OEP	OEP_102	0	0.626364	0.243902
OEP	OEP_101	120	0.710804	0.609195
OEP	OEP_102	90	0.687287	0.25
OEP	OEP_102	120	0.745865	0.595506
OEP	OEP_111	0	0.594768	0.338983
OEP	OEP_102	60	0.651401	0.146667
OEP	OEP_111	60	0.593215	0.0833333
OEP	OEP_111	120	0.719383	0.546392
OEP	OEP_111	90	0.68687	0.325301
SLB	SLB_101	30	0.756752	0.888889
Lefty	Lefty_101	30	0.79045	0.731343
Lefty	Lefty_101	60	0.766232	0.714286
Lefty	Lefty_101	120	0.895189	0.949153
Lefty	Lefty_102	0	0.8	0.703125
Lefty	Lefty_102	30	0.817031	0.873684
Lefty	Lefty_102	60	0.980798	0.990385
Lefty	Lefty_102	90	0.898235	0.907216
Lefty	Lefty_102	120	0.871384	0.790909
Lefty	Lefty_105	0	0.798019	0.709091
Lefty	Lefty_105	30	0.776679	0.741935
Lefty	Lefty_105	60	0.924698	0.932584
Lefty	Lefty_105	90	0.917976	0.945946
Lefty	Lefty_105	120	0.929095	0.991803
OEP	OEP_101	0	0.633568	0.15
OEP	OEP_101	30	0.630298	0.205128
Lefty	Lefty_101	0	0.753684	0.763636
Lefty	Lefty_101	90	0.85849	0.907216
OEP	OEP_111	30	0.678708	0.196721
SLB	SLB_101	0	0.645761	0.163934
SLB	SLB_101	60	0.637157	0.0972222
SLB	SLB_101	90	0.661836	0.185185
SLB	SLB_101	120	0.697131	0.430233
SLB	SLB_106	0	0.640837	0.1
SLB	SLB_106	30	0.552443	0.173913
SLB	SLB_106	60	0.643218	0.544118
SLB	SLB_106	90	0.640894	0.32
SLB	SLB_106	120	0.741503	0.752809
SLB	SLB_112	0	0.685297	0.57377
SLB	SLB_112	30	0.58975	0.0821918
SLB	SLB_112	60	0.665498	0.178082
SLB	SLB_112	90	0.67852	0.552941
SLB	SLB_112	120	0.684397	0.636364
SLB	SLB_113	30	0.725074	0.761194
SLB	SLB_113	0	0.716739	0.4
SLB	SLB_113	90	0.675663	0.298969
SLB	SLB_113	60	0.68173	0.547945
SLB	SLB_113	120	0.729552	0.813084
WT	WT_105	0	0.615644	0.25
WT	WT_105	30	0.712745	0.630769
WT	WT_105	60	0.644275	0.461538
WT	WT_105	90	0.728685	0.747126
WT	WT_105	120	0.787756	0.760417
WT	WT_106	0	0.702616	0.4
WT	WT_106	30	0.731531	0.596491
WT	WT_106	60	0.730638	0.732394
WT	WT_106	90	0.769432	0.797468
WT	WT_106	120	0.860842	0.877551
WT	WT_112	120	0.814359	0.712963
WT	WT_112	90	0.75909	0.8
SLBRHO	SLBRHO_1	0	0.806723	0.816327
SLBRHO	SLBRHO_1	30	0.7794	0.404762
SLBRHO	SLBRHO_1	60	0.850032	0.918033
SLBRHO	SLBRHO_1	90	0.789289	0.860759
SLBRHO	SLBRHO_1	120	0.859903	0.975309
SLBRHO	SLBRHO_2	0	0.546896	0.174603
SLBRHO	SLBRHO_2	30	0.657446	0.292308
SLBRHO	SLBRHO_2	60	0.660963	0.353535
SLBRHO	SLBRHO_2	90	0.812392	0.769231
SLBRHO	SLBRHO_2	120	0.898571	0.969466
SLBRHO	SLBRHO_7	0	0.711332	0.733333
SLBRHO	SLBRHO_7	30	0.735644	0.716216
SLBRHO	SLBRHO_7	60	0.684397	0.181818
SLBRHO	SLBRHO_7	90	0.780987	0.733333
SLBRHO	SLBRHO_7	120	0.805585	0.820755
WT	WT_112	60	0.705506	0.646341
WT	WT_112	30	0.725082	0.565217
WT	WT_112	0	0.746295	0.618182
WT	WT_111	120	0.874821	0.95122
WT	WT_111	90	0.776387	0.741071
WT	WT_111	60	0.794784	0.909091
WT	WT_111	30	0.685422	0.485714
WT	WT_111	0	0.687183	0.436364
ZGRAD	ZGRAD_1	0	0.613422	0.192308
ZGRAD	ZGRAD_1	120	0.672455	0.411765
ZGRAD	ZGRAD_1	30	0.705878	0.587302
ZGRAD	ZGRAD_1	60	0.639171	0.0983607
ZGRAD	ZGRAD_1	90	0.612153	0.402985
ZGRAD	ZGRAD_2	0	0.608256	0.113208
ZGRAD	ZGRAD_2	120	0.612557	0.311688
ZGRAD	ZGRAD_2	30	0.701325	0.462963
ZGRAD	ZGRAD_2	60	0.560099	0.114754
ZGRAD	ZGRAD_2	90	0.662604	0.243902
ZGRAD	ZGRAD_3	0	0.716739	0.490909
ZGRAD	ZGRAD_3	120	0.670151	0.506329
ZGRAD	ZGRAD_3	30	0.681815	0.473684
ZGRAD	ZGRAD_3	60	0.68415	0.352941
ZGRAD	ZGRAD_3	90	0.709186	0.68

## Sheet: Figure_2c
Panel_c
all_cond: alphas
embryo_unique	timepoint	Bin_microns[30]	Alpha_mean	Alpha_std
WT_101	0	0	0.888121	0.058322
WT_101	0	30	0.888244	0.0480528
WT_101	0	60	0.879409	0.052251
WT_101	0	90	0.868787	0.0568259
WT_101	0	120	0.879758	0.0386169
WT_101	0	150	0.916558	0.0329365
WT_101	30	0	0.856182	0.0726844
WT_101	30	30	0.872309	0.0527953
WT_101	30	60	0.880498	0.0556089
WT_101	30	90	0.885114	0.0513722
WT_101	30	120	0.877434	0.0474165
WT_101	30	150	0.890071	0.0557721
WT_101	60	0	0.808	0.0858868
WT_101	60	30	0.846105	0.0588641
WT_101	60	60	0.858439	0.0560127
WT_101	60	90	0.877004	0.0511909
WT_101	60	120	0.880149	0.0560967
WT_101	60	150	0.881073	0.0581266
WT_101	60	180	0.864479	0.0561722
WT_101	90	0	0.797399	0.0963501
WT_101	90	30	0.79771	0.0791939
WT_101	90	60	0.794839	0.0807633
WT_101	90	90	0.831628	0.073931
WT_101	90	120	0.856076	0.0731349
WT_101	90	150	0.850275	0.071072
WT_101	90	180	0.864266	0.0519956
WT_101	90	210	0.823143	0.0857386
WT_101	120	0	0.787947	0.0808883
WT_101	120	30	0.778551	0.08611
WT_101	120	60	0.783034	0.107066
WT_101	120	90	0.833653	0.0777523
WT_101	120	120	0.830185	0.0828797
WT_101	120	150	0.850081	0.081454
WT_101	120	180	0.86473	0.0742445
WT_101	120	210	0.873956	0.0561021
WT_101	120	240	0.894439	0.0475334
WT_102	0	0	0.856272	0.0772868
WT_102	0	30	0.875871	0.0635348
WT_102	0	60	0.868931	0.0680766
WT_102	0	90	0.884975	0.0611959
WT_102	0	120	0.878983	0.0580043
WT_102	0	150	0.885585	0.0556776
WT_102	0	180	0.89414	0.0442697
WT_102	30	0	0.860645	0.0629015
WT_102	30	30	0.879941	0.0653107
WT_102	30	60	0.862149	0.0676043
WT_102	30	90	0.87348	0.0653111
WT_102	30	120	0.871229	0.0608389
WT_102	30	150	0.86546	0.0699634
WT_102	30	180	0.87799	0.0485735
WT_102	60	0	0.812714	0.0758426
WT_102	60	30	0.859378	0.0603529
WT_102	60	60	0.862368	0.0664492
WT_102	60	90	0.88388	0.0524746
WT_102	60	120	0.884343	0.0661776
WT_102	60	150	0.883404	0.051472
WT_102	60	180	0.880382	0.0519373
WT_102	60	210	0.887243	0.0491279
WT_102	60	240	0.885515	0.0490441
WT_102	90	0	0.825296	0.0713753
WT_102	90	30	0.843562	0.0729127
WT_102	90	60	0.872232	0.0569501
WT_102	90	90	0.877478	0.0705012
WT_102	90	120	0.893731	0.0498103
WT_102	90	150	0.879747	0.0524615
WT_102	90	180	0.896744	0.0504165
WT_102	90	210	0.909739	0.0396852
WT_102	90	240	0.935709	0.0309974
WT_102	120	0	0.819568	0.0760762
WT_102	120	30	0.809088	0.0822608
WT_102	120	60	0.839909	0.0682985
WT_102	120	90	0.83084	0.0784373
WT_102	120	120	0.837467	0.0686735
WT_102	120	150	0.8562	0.0659542
WT_102	120	180	0.847632	0.0702539
WT_102	120	210	0.866183	0.0614774
WT_102	120	240	0.889374	0.0512858
WT_102	120	270	0.86854	0.0536992
WT_102	120	300	0.886087	0.0481406
WT_103	0	0	0.836964	0.0765186
WT_103	0	30	0.849468	0.0612236
WT_103	0	60	0.84749	0.0627686
WT_103	0	90	0.855124	0.0670064
WT_103	0	120	0.86111	0.0672898
WT_103	0	150	0.847397	0.0677709
WT_103	0	180	0.825098	0.0574193
WT_103	0	210	0.839711	0.0620717
WT_103	0	240	0.862401	0.0572295
WT_103	30	0	0.854866	0.0633186
WT_103	30	30	0.853367	0.0640761
WT_103	30	60	0.838651	0.0599265
WT_103	30	90	0.820331	0.0722815
WT_103	30	120	0.823126	0.0632054
WT_103	30	150	0.838352	0.0691786
WT_103	30	180	0.82372	0.0689284
WT_103	30	210	0.839405	0.0741477
WT_103	30	240	0.850244	0.0780339
WT_103	30	270	0.87496	0.0755729
WT_103	60	0	0.779633	0.065658
WT_103	60	30	0.784254	0.0805024
WT_103	60	60	0.791862	0.105092
WT_103	60	90	0.809429	0.079571
WT_103	60	120	0.811443	0.07134
WT_103	60	150	0.827718	0.0710845
WT_103	60	180	0.814208	0.0747681
WT_103	60	210	0.830789	0.0584791
WT_103	60	240	0.825028	0.0607184
WT_103	60	270	0.845803	0.0449293
WT_103	60	300	0.864083	0.0339848
WT_103	90	0	0.720722	0.108704
WT_103	90	30	0.748326	0.0804111
WT_103	90	60	0.766147	0.0869234
WT_103	90	90	0.768202	0.0847898
WT_103	90	120	0.798953	0.0723573
WT_103	90	150	0.792602	0.0680574
WT_103	90	180	0.806376	0.0863246
WT_103	90	210	0.838796	0.0826429
WT_103	90	240	0.855598	0.0517756
WT_103	90	270	0.83529	0.0742123
WT_103	90	300	0.873417	0.0505886
WT_103	90	330	0.832254	0.0818943
WT_103	120	0	0.70178	0.11617
WT_103	120	30	0.706584	0.11264
WT_103	120	60	0.743515	0.10453
WT_103	120	90	0.749604	0.129453
WT_103	120	120	0.747137	0.0941448
WT_103	120	150	0.774019	0.0917816
WT_103	120	180	0.769307	0.0929598
WT_103	120	210	0.801427	0.0729639
WT_103	120	240	0.811036	0.0786936
WT_103	120	270	0.83388	0.0647794
WT_103	120	300	0.82146	0.0656976
WT_103	120	330	0.851198	0.0566187
WT_103	120	360	0.868191	0.0641235
WT_104	0	0	0.883197	0.0575878
WT_104	0	30	0.891327	0.0447347
WT_104	0	60	0.884273	0.0546136
WT_104	0	90	0.88194	0.0653494
WT_104	0	120	0.875017	0.0598724
WT_104	0	150	0.87738	0.0566351
WT_104	0	180	0.891397	0.0438611
WT_104	0	210	0.875933	0.0611463
WT_104	0	240	0.887639	0.0348952
WT_104	0	270	0.894069	0.0527498
WT_104	0	300	0.88338	0.075523
WT_104	30	0	0.868312	0.0781313
WT_104	30	30	0.877182	0.0420883
WT_104	30	60	0.875303	0.0586573
WT_104	30	90	0.856989	0.058787
WT_104	30	120	0.849366	0.0630379
WT_104	30	150	0.890883	0.0439612
WT_104	30	180	0.893597	0.0398118
WT_104	30	210	0.88036	0.0567704
WT_104	30	240	0.88165	0.0456551
WT_104	30	270	0.847353	0.0578777
WT_104	60	0	0.776597	0.0928784
WT_104	60	30	0.808655	0.0719612
WT_104	60	60	0.803791	0.0861721
WT_104	60	90	0.831414	0.0631607
WT_104	60	120	0.821298	0.0684067
WT_104	60	150	0.834686	0.0705533
WT_104	60	180	0.85252	0.067202
WT_104	60	210	0.848267	0.077273
WT_104	60	240	0.848357	0.0684931
WT_104	60	270	0.873967	0.0536306
WT_104	60	300	0.848357	0.0798332
WT_104	60	330	0.800129	0.0607397
WT_104	90	0	0.782802	0.0778702
WT_104	90	30	0.765572	0.0939421
WT_104	90	60	0.795282	0.0632827
WT_104	90	90	0.795472	0.0799002
WT_104	90	120	0.802206	0.0614618
WT_104	90	150	0.798418	0.0665879
WT_104	90	180	0.819651	0.0661305
WT_104	90	210	0.817763	0.0772878
WT_104	90	240	0.838099	0.0650517
WT_104	90	270	0.839378	0.0765815
WT_104	90	300	0.859201	0.0795495
WT_104	90	330	0.883278	0.0515659
WT_104	120	0	0.719128	0.111576
WT_104	120	30	0.744526	0.0736043
WT_104	120	60	0.75939	0.095313
WT_104	120	90	0.744586	0.0977823
WT_104	120	120	0.771936	0.109948
WT_104	120	150	0.787184	0.0831915
WT_104	120	180	0.797632	0.0808339
WT_104	120	210	0.798025	0.0738341
WT_104	120	240	0.799348	0.0910916
WT_104	120	270	0.836584	0.0700059
WT_104	120	300	0.83569	0.0815789
WT_104	120	330	0.834913	0.0664157
WT_104	120	360	0.841458	0.0589187
WT_105	0	0	0.916371	0.0356104
WT_105	0	30	0.908975	0.0346154
WT_105	0	60	0.91279	0.0417433
WT_105	0	90	0.92086	0.0504877
WT_105	0	120	0.922452	0.0515317
WT_105	0	150	0.91269	0.0518952
WT_105	0	180	0.892269	0.0569351
WT_105	30	0	0.840089	0.0802251
WT_105	30	30	0.864256	0.0802669
WT_105	30	60	0.878924	0.0626918
WT_105	30	90	0.862858	0.0616084
WT_105	30	120	0.866778	0.0701486
WT_105	30	150	0.897031	0.0553292
WT_105	30	180	0.891215	0.0553399
WT_105	30	210	0.836986	0.0382873
WT_105	60	0	0.800866	0.0710996
WT_105	60	30	0.830157	0.0887383
WT_105	60	60	0.833587	0.0862308
WT_105	60	90	0.870302	0.0608109
WT_105	60	120	0.855612	0.0710862
WT_105	60	150	0.877665	0.0735123
WT_105	60	180	0.877326	0.0684521
WT_105	60	210	0.864706	0.0505116
WT_105	60	240	0.870291	0.0587051
WT_105	90	0	0.820578	0.0801675
WT_105	90	30	0.805532	0.0760122
WT_105	90	60	0.840236	0.0646827
WT_105	90	90	0.859053	0.0620836
WT_105	90	120	0.858185	0.0926306
WT_105	90	150	0.882509	0.0662174
WT_105	90	180	0.885262	0.0514194
WT_105	90	210	0.893511	0.0564452
WT_105	90	240	0.894936	0.0482739
WT_105	90	270	0.886567	0.068802
WT_105	120	0	0.745506	0.0692622
WT_105	120	30	0.802314	0.082122
WT_105	120	60	0.806882	0.0719807
WT_105	120	90	0.804816	0.103757
WT_105	120	120	0.812477	0.0859367
WT_105	120	150	0.839134	0.074807
WT_105	120	180	0.863116	0.0728189
WT_105	120	210	0.873942	0.0566467
WT_105	120	240	0.864619	0.0591775
WT_105	120	270	0.838314	0.0579835
WT_105	120	300	0.857585	0.0624785
WT_106	0	0	0.910207	0.0507262
WT_106	0	30	0.895287	0.0470092
WT_106	0	60	0.900066	0.0400205
WT_106	0	90	0.878035	0.058009
WT_106	0	120	0.899271	0.0525511
WT_106	0	150	0.869749	0.038866
WT_106	30	0	0.839617	0.0744131
WT_106	30	30	0.873816	0.0466082
WT_106	30	60	0.847916	0.0547817
WT_106	30	90	0.87481	0.0551231
WT_106	30	120	0.886513	0.0676232
WT_106	30	150	0.891279	0.0322667
WT_106	60	0	0.813354	0.0907601
WT_106	60	30	0.809592	0.0948901
WT_106	60	60	0.834339	0.0831095
WT_106	60	90	0.847824	0.0736912
WT_106	60	120	0.858086	0.0633671
WT_106	60	150	0.906257	0.0410351
WT_106	60	180	0.904935	0.0395169
WT_106	90	0	0.727418	0.102759
WT_106	90	30	0.780584	0.117468
WT_106	90	60	0.791109	0.128699
WT_106	90	90	0.855848	0.060758
WT_106	90	120	0.898724	0.037807
WT_106	90	150	0.912817	0.0400179
WT_106	90	180	0.905071	0.0378083
WT_106	90	210	0.923543	0.0317692
WT_106	120	0	0.690705	0.102858
WT_106	120	30	0.72921	0.102683
WT_106	120	60	0.7537	0.103549
WT_106	120	90	0.835403	0.0999378
WT_106	120	120	0.835618	0.0937855
WT_106	120	150	0.865174	0.100182
WT_106	120	180	0.903197	0.0387098
WT_106	120	210	0.899775	0.0472632
WT_106	120	240	0.917243	0.0381775
WT_111	0	0	0.872279	0.0604357
WT_111	0	30	0.914849	0.0391507
WT_111	0	60	0.916406	0.0437034
WT_111	0	90	0.916346	0.0250474
WT_111	0	120	0.920477	0.0185911
WT_111	0	150	0.915586	0.0294286
WT_111	30	0	0.820109	0.108082
WT_111	30	30	0.866244	0.0812967
WT_111	30	60	0.881956	0.0603037
WT_111	30	90	0.878115	0.0429062
WT_111	30	120	0.909292	0.0262003
WT_111	30	150	0.882964	0.0426822
WT_111	30	180	0.89287	0.0353956
WT_111	60	0	0.783161	0.0635374
WT_111	60	30	0.813687	0.0882717
WT_111	60	60	0.806558	0.0830984
WT_111	60	90	0.876571	0.0585962
WT_111	60	120	0.887121	0.0293874
WT_111	60	150	0.888597	0.0344293
WT_111	60	180	0.89647	0.0431699
WT_111	60	210	0.879918	0.0297495
WT_111	60	240	0.853101	0.0759085
WT_111	90	0	0.779622	0.0978873
WT_111	90	30	0.762303	0.100598
WT_111	90	60	0.804625	0.0918778
WT_111	90	90	0.865012	0.0485483
WT_111	90	120	0.878724	0.0706081
WT_111	90	150	0.913768	0.0439681
WT_111	90	180	0.916351	0.0414949
WT_111	90	210	0.918654	0.0262216
WT_111	90	240	0.919357	0.0277336
WT_111	120	0	0.685124	0.0956663
WT_111	120	30	0.67748	0.128699
WT_111	120	60	0.736192	0.131079
WT_111	120	90	0.769233	0.145977
WT_111	120	120	0.843108	0.101323
WT_111	120	150	0.88446	0.0661825
WT_111	120	180	0.877559	0.0457284
WT_111	120	210	0.883663	0.0520144
WT_112	0	0	0.900633	0.0582426
WT_112	0	30	0.896355	0.0470592
WT_112	0	60	0.915263	0.0520225
WT_112	0	90	0.902566	0.0741575
WT_112	0	120	0.924823	0.0237653
WT_112	0	150	0.925278	0.025063
WT_112	30	0	0.827564	0.105755
WT_112	30	30	0.857866	0.0928747
WT_112	30	60	0.903211	0.0682829
WT_112	30	90	0.89899	0.0469658
WT_112	30	120	0.91201	0.0389596
WT_112	30	150	0.904164	0.0586999
WT_112	30	180	0.896293	0.0689487
WT_112	60	0	0.692104	0.144246
WT_112	60	30	0.818251	0.11239
WT_112	60	60	0.87042	0.082326
WT_112	60	90	0.882598	0.0638314
WT_112	60	120	0.860354	0.0746501
WT_112	60	150	0.891427	0.0431506
WT_112	60	180	0.891205	0.0684692
WT_112	90	0	0.685264	0.129023
WT_112	90	30	0.689505	0.125133
WT_112	90	60	0.785361	0.126522
WT_112	90	90	0.85932	0.0829741
WT_112	90	120	0.86729	0.0902308
WT_112	90	150	0.899539	0.0463871
WT_112	90	180	0.88633	0.0505231
WT_112	90	210	0.878866	0.0550581
WT_112	120	0	0.671381	0.0997112
WT_112	120	30	0.704181	0.176736
WT_112	120	60	0.690963	0.113746
WT_112	120	90	0.778792	0.114929
WT_112	120	120	0.835516	0.107386
WT_112	120	150	0.871938	0.0481848
WT_112	120	180	0.847938	0.0610157
WT_112	120	210	0.889739	0.0440153
OEP_101	0	0	0.859221	0.0523443
OEP_101	0	30	0.858608	0.0675066
OEP_101	0	60	0.876095	0.0699151
OEP_101	0	90	0.872445	0.078705
OEP_101	0	120	0.90134	0.0579885
OEP_101	0	150	0.871012	0.0754127
OEP_101	30	0	0.874918	0.0608861
OEP_101	30	30	0.868016	0.0678017
OEP_101	30	60	0.852107	0.0651307
OEP_101	30	90	0.881614	0.0844358
OEP_101	30	120	0.815188	0.0955401
OEP_101	30	150	0.859259	0.0780445
OEP_101	60	0	0.852021	0.0608158
OEP_101	60	30	0.879742	0.0629092
OEP_101	60	60	0.865649	0.0689209
OEP_101	60	90	0.862549	0.0735242
OEP_101	60	120	0.857146	0.0665965
OEP_101	60	150	0.888164	0.0667446
OEP_101	60	180	0.894485	0.0348403
OEP_101	90	0	0.859721	0.0578778
OEP_101	90	30	0.856543	0.0659285
OEP_101	90	60	0.821248	0.0722797
OEP_101	90	90	0.849041	0.0710824
OEP_101	90	120	0.857174	0.0642958
OEP_101	90	150	0.870604	0.0731066
OEP_101	90	180	0.860423	0.0567176
OEP_101	90	210	0.880204	0.043917
OEP_101	120	0	0.843911	0.0679047
OEP_101	120	30	0.860806	0.0695699
OEP_101	120	60	0.871389	0.0554294
OEP_101	120	90	0.859088	0.057102
OEP_101	120	120	0.870891	0.0693278
OEP_101	120	150	0.876582	0.0599414
OEP_101	120	180	0.861044	0.0624908
OEP_101	120	210	0.85617	0.0568663
OEP_101	120	240	0.892557	0.0402954
OEP_102	0	0	0.928716	0.0294336
OEP_102	0	30	0.92298	0.0360143
OEP_102	0	60	0.904889	0.0531952
OEP_102	0	90	0.92329	0.0383137
OEP_102	0	120	0.916669	0.0361309
OEP_102	0	150	0.917386	0.0348311
OEP_102	0	180	0.898733	0.054801
OEP_102	0	210	0.930466	0.0296084
OEP_102	30	0	0.888846	0.0653376
OEP_102	30	30	0.887673	0.0485219
OEP_102	30	60	0.898686	0.0445067
OEP_102	30	90	0.878544	0.0461639
OEP_102	30	120	0.88781	0.0422246
OEP_102	30	150	0.886071	0.0381461
OEP_102	60	0	0.869515	0.0508578
OEP_102	60	30	0.893377	0.0390197
OEP_102	60	60	0.859261	0.0751986
OEP_102	60	90	0.873263	0.0345787
OEP_102	60	120	0.875286	0.0585874
OEP_102	60	150	0.874646	0.0502999
OEP_102	60	180	0.882079	0.0506825
OEP_102	90	0	0.89541	0.035881
OEP_102	90	30	0.903214	0.0553686
OEP_102	90	60	0.874921	0.0780885
OEP_102	90	90	0.888407	0.0376776
OEP_102	90	120	0.886032	0.040391
OEP_102	90	150	0.905715	0.0417415
OEP_102	90	180	0.891942	0.0458312
OEP_102	120	0	0.907982	0.0422433
OEP_102	120	30	0.91524	0.0288214
OEP_102	120	60	0.860271	0.0897821
OEP_102	120	90	0.893811	0.0539992
OEP_102	120	120	0.886537	0.0524484
OEP_102	120	150	0.907303	0.039044
OEP_102	120	180	0.908461	0.0410202
OEP_102	120	210	0.901575	0.0546193
OEP_102	120	240	0.920163	0.027697
OEP_110	0	0	0.927127	0.0258635
OEP_110	0	30	0.90049	0.0357137
OEP_110	0	60	0.890663	0.0516782
OEP_110	0	90	0.892207	0.0631053
OEP_110	0	120	0.894479	0.0520173
OEP_110	0	150	0.884912	0.0549377
OEP_110	0	180	0.910712	0.0310936
OEP_110	30	0	0.893005	0.0341501
OEP_110	30	30	0.898983	0.0536679
OEP_110	30	60	0.892229	0.0779306
OEP_110	30	90	0.891969	0.0595752
OEP_110	30	120	0.882633	0.0501915
OEP_110	30	150	0.89651	0.0361187
OEP_110	30	180	0.884594	0.0453662
OEP_110	60	0	0.890078	0.0524522
OEP_110	60	30	0.910737	0.0489274
OEP_110	60	60	0.894668	0.0599307
OEP_110	60	90	0.887541	0.0507526
OEP_110	60	120	0.894923	0.0462983
OEP_110	60	150	0.889048	0.0455965
OEP_110	60	180	0.877501	0.0721797
OEP_110	60	210	0.913494	0.040275
OEP_110	90	0	0.883647	0.0540193
OEP_110	90	30	0.881889	0.0569643
OEP_110	90	60	0.888441	0.0439509
OEP_110	90	90	0.87886	0.0578754
OEP_110	90	120	0.886455	0.0510994
OEP_110	90	150	0.870534	0.047807
OEP_110	90	180	0.878148	0.0465487
OEP_110	90	210	0.885478	0.0454969
OEP_110	120	0	0.886872	0.0541592
OEP_110	120	30	0.879742	0.0635657
OEP_110	120	60	0.882218	0.0495481
OEP_110	120	90	0.874673	0.0563684
OEP_110	120	120	0.895996	0.049866
OEP_110	120	150	0.90975	0.0376634
OEP_110	120	180	0.884984	0.049942
OEP_110	120	210	0.894483	0.0372698
OEP_110	120	240	0.86633	0.0418206
OEP_111	0	0	0.900297	0.0532273
OEP_111	0	30	0.894209	0.0609262
OEP_111	0	60	0.922701	0.0336202
OEP_111	0	90	0.906354	0.0456898
OEP_111	0	120	0.919799	0.0327169
OEP_111	0	150	0.909855	0.0392876
OEP_111	0	180	0.897506	0.0340655
OEP_111	30	0	0.902137	0.0436594
OEP_111	30	30	0.898209	0.0360057
OEP_111	30	60	0.914584	0.0330895
OEP_111	30	90	0.899427	0.0475264
OEP_111	30	120	0.891784	0.0421705
OEP_111	30	150	0.89825	0.0380324
OEP_111	60	0	0.892479	0.0443073
OEP_111	60	30	0.877892	0.0534501
OEP_111	60	60	0.898465	0.0493878
OEP_111	60	90	0.899511	0.048454
OEP_111	60	120	0.911172	0.0374924
OEP_111	60	150	0.878919	0.0356031
OEP_111	60	180	0.900638	0.0493115
OEP_111	90	0	0.903946	0.0392486
OEP_111	90	30	0.883558	0.0585063
OEP_111	90	60	0.899246	0.0606643
OEP_111	90	90	0.884775	0.054987
OEP_111	90	120	0.894409	0.0474463
OEP_111	90	150	0.88112	0.0382199
OEP_111	120	0	0.875919	0.0489511
OEP_111	120	30	0.877554	0.045739
OEP_111	120	60	0.866086	0.0372607
OEP_111	120	90	0.868984	0.0637406
OEP_111	120	120	0.865023	0.0667567
OEP_111	120	150	0.886131	0.0568711
OEP_111	120	180	0.87267	0.0529351
OEP_111	120	210	0.863803	0.0552729
Lefty_101	0	0	0.931103	0.0338658
Lefty_101	0	30	0.924467	0.0299494
Lefty_101	0	60	0.927468	0.0260847
Lefty_101	0	90	0.918918	0.0322248
Lefty_101	0	120	0.909204	0.0265966
Lefty_101	0	150	0.926691	0.035833
Lefty_101	30	0	0.847648	0.0987017
Lefty_101	30	30	0.856308	0.0792808
Lefty_101	30	60	0.859176	0.0736219
Lefty_101	30	90	0.879812	0.0641123
Lefty_101	30	120	0.882019	0.0512044
Lefty_101	30	150	0.896874	0.0427208
Lefty_101	60	0	0.78026	0.093667
Lefty_101	60	30	0.816814	0.0814773
Lefty_101	60	60	0.826114	0.0801919
Lefty_101	60	90	0.831083	0.0828664
Lefty_101	60	120	0.850904	0.0799574
Lefty_101	60	150	0.847108	0.0583406
Lefty_101	90	0	0.762607	0.107838
Lefty_101	90	30	0.772288	0.101813
Lefty_101	90	60	0.785795	0.0833194
Lefty_101	90	90	0.792764	0.0953613
Lefty_101	90	120	0.813653	0.0732275
Lefty_101	90	150	0.820036	0.0667904
Lefty_101	90	180	0.809925	0.0929246
Lefty_101	90	210	0.851235	0.0678155
Lefty_101	120	0	0.832496	0.0645372
Lefty_101	120	30	0.798507	0.101941
Lefty_101	120	60	0.777379	0.0856557
Lefty_101	120	90	0.776893	0.0840463
Lefty_101	120	120	0.786145	0.0817457
Lefty_101	120	150	0.785907	0.0702919
Lefty_101	120	180	0.786329	0.0883398
Lefty_101	120	210	0.78516	0.0816418
Lefty_102	0	0	0.822787	0.105214
Lefty_102	0	30	0.842354	0.09266
Lefty_102	0	60	0.838804	0.0954764
Lefty_102	0	90	0.856863	0.0807298
Lefty_102	0	120	0.851264	0.0698097
Lefty_102	0	150	0.869119	0.0611621
Lefty_102	0	180	0.883385	0.0440967
Lefty_102	30	0	0.761132	0.105433
Lefty_102	30	30	0.787476	0.126987
Lefty_102	30	60	0.765596	0.0968241
Lefty_102	30	90	0.815317	0.0951708
Lefty_102	30	120	0.817653	0.0952029
Lefty_102	30	150	0.834438	0.0642815
Lefty_102	30	180	0.818559	0.0643598
Lefty_102	30	210	0.832027	0.0516802
Lefty_102	60	0	0.695841	0.106837
Lefty_102	60	30	0.729448	0.12726
Lefty_102	60	60	0.732451	0.105691
Lefty_102	60	90	0.763177	0.0922359
Lefty_102	60	120	0.774828	0.0821494
Lefty_102	60	150	0.752454	0.124258
Lefty_102	60	180	0.798663	0.114702
Lefty_102	60	210	0.816927	0.0819251
Lefty_102	60	240	0.75131	0.0929565
Lefty_102	90	0	0.754416	0.0935037
Lefty_102	90	30	0.757091	0.127408
Lefty_102	90	60	0.738764	0.0918032
Lefty_102	90	90	0.709899	0.128572
Lefty_102	90	120	0.722928	0.113602
Lefty_102	90	150	0.711343	0.113124
Lefty_102	90	180	0.714845	0.114722
Lefty_102	90	210	0.765518	0.101899
Lefty_102	90	240	0.77421	0.0820793
Lefty_102	90	270	0.79828	0.0898358
Lefty_102	120	0	0.76184	0.109949
Lefty_102	120	30	0.736451	0.112963
Lefty_102	120	60	0.68365	0.135273
Lefty_102	120	90	0.678457	0.116827
Lefty_102	120	120	0.718546	0.108315
Lefty_102	120	150	0.717275	0.133611
Lefty_102	120	180	0.688411	0.138521
Lefty_102	120	210	0.698913	0.0958704
Lefty_102	120	240	0.715891	0.149148
Lefty_102	120	270	0.722022	0.1429
Lefty_105	0	0	0.930743	0.0248433
Lefty_105	0	30	0.933103	0.0194544
Lefty_105	0	60	0.930331	0.0286387
Lefty_105	0	90	0.930168	0.0282708
Lefty_105	0	120	0.929941	0.0296718
Lefty_105	0	150	0.904761	0.0437413
Lefty_105	30	0	0.882588	0.0872733
Lefty_105	30	30	0.875884	0.0925178
Lefty_105	30	60	0.906365	0.0450523
Lefty_105	30	90	0.923963	0.0424264
Lefty_105	30	120	0.928656	0.0451638
Lefty_105	30	150	0.924803	0.0276744
Lefty_105	60	0	0.763857	0.0897295
Lefty_105	60	30	0.770894	0.12631
Lefty_105	60	60	0.862158	0.0887142
Lefty_105	60	90	0.888153	0.0574237
Lefty_105	60	120	0.91773	0.0396589
Lefty_105	60	150	0.910256	0.0338214
Lefty_105	90	0	0.79158	0.117704
Lefty_105	90	30	0.753402	0.100587
Lefty_105	90	60	0.82704	0.0746344
Lefty_105	90	90	0.844649	0.0844164
Lefty_105	90	120	0.876318	0.0675798
Lefty_105	90	150	0.902356	0.0477416
Lefty_105	120	0	0.736707	0.0863281
Lefty_105	120	30	0.710542	0.141553
Lefty_105	120	60	0.751931	0.0927108
Lefty_105	120	90	0.771539	0.0957665
Lefty_105	120	120	0.843324	0.0825146
Lefty_105	120	150	0.89312	0.0540828
ZGRAD_1	0	0	0.88056	0.0825792
ZGRAD_1	0	30	0.916629	0.034988
ZGRAD_1	0	60	0.916512	0.0413081
ZGRAD_1	0	90	0.916072	0.0383141
ZGRAD_1	0	120	0.916697	0.0343295
ZGRAD_1	0	150	0.919277	0.0342479
ZGRAD_1	0	180	0.913567	0.0669239
ZGRAD_1	30	0	0.878829	0.0586783
ZGRAD_1	30	30	0.897241	0.0478102
ZGRAD_1	30	60	0.895978	0.0480611
ZGRAD_1	30	90	0.893917	0.0850299
ZGRAD_1	30	120	0.903609	0.0646816
ZGRAD_1	30	150	0.900865	0.05071
ZGRAD_1	30	180	0.925883	0.0443562
ZGRAD_1	60	0	0.876322	0.0663172
ZGRAD_1	60	30	0.884463	0.0789485
ZGRAD_1	60	60	0.917699	0.0293723
ZGRAD_1	60	90	0.916954	0.0397329
ZGRAD_1	60	120	0.912196	0.0353259
ZGRAD_1	60	150	0.928445	0.0289885
ZGRAD_1	90	0	0.891274	0.0433506
ZGRAD_1	90	30	0.882234	0.0749581
ZGRAD_1	90	60	0.913578	0.072308
ZGRAD_1	90	90	0.932662	0.0256131
ZGRAD_1	90	120	0.927791	0.030187
ZGRAD_1	90	150	0.940122	0.0190663
ZGRAD_1	90	180	0.943811	0.0173078
ZGRAD_1	120	0	0.911418	0.05501
ZGRAD_1	120	30	0.876107	0.0923466
ZGRAD_1	120	60	0.92246	0.0414278
ZGRAD_1	120	90	0.930811	0.0288894
ZGRAD_1	120	120	0.928427	0.0347927
ZGRAD_1	120	150	0.945475	0.0149783
ZGRAD_2	0	0	0.917017	0.0317154
ZGRAD_2	0	30	0.924613	0.0285905
ZGRAD_2	0	60	0.910468	0.0442528
ZGRAD_2	0	90	0.934502	0.0304694
ZGRAD_2	0	120	0.928855	0.0259263
ZGRAD_2	30	0	0.911866	0.0365778
ZGRAD_2	30	30	0.931038	0.0248175
ZGRAD_2	30	60	0.913813	0.0407699
ZGRAD_2	30	90	0.922283	0.0340616
ZGRAD_2	30	120	0.926341	0.0297183
ZGRAD_2	60	0	0.901794	0.0528372
ZGRAD_2	60	30	0.909217	0.0462805
ZGRAD_2	60	60	0.924963	0.0286762
ZGRAD_2	60	90	0.919205	0.035073
ZGRAD_2	60	120	0.920662	0.0384116
ZGRAD_2	60	150	0.925521	0.0302094
ZGRAD_2	90	0	0.868907	0.0642625
ZGRAD_2	90	30	0.889837	0.0679088
ZGRAD_2	90	60	0.907268	0.0442568
ZGRAD_2	90	90	0.899609	0.05163
ZGRAD_2	90	120	0.911542	0.0389115
ZGRAD_2	90	150	0.915623	0.0252406
ZGRAD_2	90	180	0.915645	0.0356821
ZGRAD_2	120	0	0.859244	0.0797185
ZGRAD_2	120	30	0.886606	0.0597536
ZGRAD_2	120	60	0.911504	0.0367816
ZGRAD_2	120	90	0.902304	0.0423815
ZGRAD_2	120	120	0.932983	0.0269913
ZGRAD_2	120	150	0.93558	0.0253479
ZGRAD_2	120	180	0.943412	0.018667
ZGRAD_3	0	0	0.921486	0.0408705
ZGRAD_3	0	30	0.908542	0.0449341
ZGRAD_3	0	60	0.885305	0.0562793
ZGRAD_3	0	90	0.894673	0.0499488
ZGRAD_3	0	120	0.901759	0.038341
ZGRAD_3	0	150	0.906982	0.043131
ZGRAD_3	30	0	0.893555	0.0517944
ZGRAD_3	30	30	0.888757	0.0465264
ZGRAD_3	30	60	0.897385	0.0409336
ZGRAD_3	30	90	0.902604	0.0496154
ZGRAD_3	30	120	0.915681	0.0428066
ZGRAD_3	30	150	0.894044	0.0444855
ZGRAD_3	60	0	0.916554	0.0485222
ZGRAD_3	60	30	0.894588	0.0583011
ZGRAD_3	60	60	0.908897	0.0402482
ZGRAD_3	60	90	0.901458	0.0470354
ZGRAD_3	60	120	0.914915	0.0327073
ZGRAD_3	60	150	0.91563	0.0431904
ZGRAD_3	60	180	0.921533	0.0406743
ZGRAD_3	90	0	0.912018	0.0471803
ZGRAD_3	90	30	0.885934	0.0662822
ZGRAD_3	90	60	0.908579	0.0414674
ZGRAD_3	90	90	0.90869	0.0486223
ZGRAD_3	90	120	0.909078	0.0435387
ZGRAD_3	90	150	0.934138	0.0256254
ZGRAD_3	90	180	0.927882	0.0268893
ZGRAD_3	120	0	0.895516	0.0512068
ZGRAD_3	120	30	0.922551	0.0350243
ZGRAD_3	120	60	0.90246	0.0566971
ZGRAD_3	120	90	0.918706	0.0342679
ZGRAD_3	120	120	0.915677	0.0277154
ZGRAD_3	120	150	0.919091	0.035831
ZGRAD_3	120	180	0.91319	0.0294677
SLB_101	0	0	0.924673	0.0435643
SLB_101	0	30	0.933026	0.0314154
SLB_101	0	60	0.92756	0.0305157
SLB_101	0	90	0.926896	0.0354289
SLB_101	0	120	0.926413	0.0350701
SLB_101	0	150	0.91331	0.061311
SLB_101	0	180	0.917417	0.0448853
SLB_101	30	0	0.905816	0.0506071
SLB_101	30	30	0.920916	0.0452037
SLB_101	30	60	0.918998	0.0318841
SLB_101	30	90	0.923609	0.0276861
SLB_101	30	120	0.92769	0.0358851
SLB_101	30	150	0.910024	0.0423596
SLB_101	30	180	0.890475	0.053229
SLB_101	30	210	0.913746	0.0342816
SLB_101	60	0	0.882394	0.0485127
SLB_101	60	30	0.891004	0.0555861
SLB_101	60	60	0.87236	0.0529048
SLB_101	60	90	0.881429	0.0717333
SLB_101	60	120	0.896126	0.044486
SLB_101	60	150	0.890091	0.0536694
SLB_101	60	180	0.894599	0.039224
SLB_101	60	210	0.89366	0.0429705
SLB_101	90	0	0.858101	0.055198
SLB_101	90	30	0.878374	0.0744494
SLB_101	90	60	0.897881	0.03578
SLB_101	90	90	0.878689	0.061641
SLB_101	90	120	0.897005	0.0418257
SLB_101	90	150	0.881227	0.0753442
SLB_101	90	180	0.893103	0.0436123
SLB_101	120	0	0.856167	0.0644215
SLB_101	120	30	0.829607	0.0979615
SLB_101	120	60	0.880871	0.0506186
SLB_101	120	90	0.869452	0.0574824
SLB_101	120	120	0.872084	0.0868547
SLB_101	120	150	0.870926	0.0554854
SLB_101	120	180	0.856477	0.0641631
SLB_106	0	0	0.895432	0.0344559
SLB_106	0	30	0.894719	0.0393259
SLB_106	0	60	0.888907	0.0483249
SLB_106	0	90	0.903042	0.0460097
SLB_106	0	120	0.891342	0.050095
SLB_106	0	150	0.898466	0.0336492
SLB_106	30	0	0.874949	0.0488363
SLB_106	30	30	0.872591	0.0582113
SLB_106	30	60	0.891326	0.0434186
SLB_106	30	90	0.894097	0.0465279
SLB_106	30	120	0.873831	0.0709463
SLB_106	30	150	0.886434	0.0587527
SLB_106	60	0	0.910786	0.0419028
SLB_106	60	30	0.890778	0.0442214
SLB_106	60	60	0.886366	0.0533296
SLB_106	60	90	0.908957	0.0399832
SLB_106	60	120	0.883943	0.0610023
SLB_106	60	150	0.880495	0.041484
SLB_106	60	180	0.878874	0.0827358
SLB_106	90	0	0.851119	0.0698545
SLB_106	90	30	0.86699	0.0707945
SLB_106	90	60	0.874915	0.0709252
SLB_106	90	90	0.873167	0.057855
SLB_106	90	120	0.879592	0.075141
SLB_106	90	150	0.877448	0.0508852
SLB_106	90	180	0.873893	0.0428371
SLB_106	90	210	0.892794	0.0576067
SLB_106	120	0	0.851931	0.0587486
SLB_106	120	30	0.865565	0.0630272
SLB_106	120	60	0.858648	0.0613256
SLB_106	120	90	0.873015	0.062849
SLB_106	120	120	0.865131	0.0608584
SLB_106	120	150	0.875035	0.0561583
SLB_106	120	180	0.884002	0.0391523
SLB_106	120	210	0.888952	0.0479711
SLB_106	120	240	0.872605	0.0480002
SLB_110	0	0	0.917657	0.0349659
SLB_110	0	30	0.902999	0.05236
SLB_110	0	60	0.911128	0.0439139
SLB_110	0	90	0.890653	0.0709064
SLB_110	0	120	0.88793	0.0457317
SLB_110	0	150	0.864103	0.069725
SLB_110	30	0	0.911171	0.0379113
SLB_110	30	30	0.910314	0.0426632
SLB_110	30	60	0.893947	0.0563773
SLB_110	30	90	0.887093	0.0534839
SLB_110	30	120	0.898632	0.0559019
SLB_110	30	150	0.90397	0.0506055
SLB_110	30	180	0.867056	0.0587355
SLB_110	60	0	0.912623	0.044847
SLB_110	60	30	0.902036	0.0565583
SLB_110	60	60	0.913127	0.0336171
SLB_110	60	90	0.895771	0.0543779
SLB_110	60	120	0.899573	0.0510592
SLB_110	60	150	0.912739	0.0461423
SLB_110	60	180	0.900912	0.0574958
SLB_110	60	210	0.900181	0.0562438
SLB_110	90	0	0.895094	0.0586488
SLB_110	90	30	0.918028	0.0478654
SLB_110	90	60	0.889987	0.0690616
SLB_110	90	90	0.905997	0.0590835
SLB_110	90	120	0.908151	0.0420746
SLB_110	90	150	0.863668	0.0670145
SLB_110	90	180	0.88497	0.0441387
SLB_110	90	210	0.853428	0.092458
SLB_110	120	0	0.889622	0.0450141
SLB_110	120	30	0.870282	0.0756852
SLB_110	120	60	0.891926	0.0588799
SLB_110	120	90	0.875748	0.0604967
SLB_110	120	120	0.857102	0.0746352
SLB_110	120	150	0.872405	0.0588779
SLB_110	120	180	0.885581	0.0538855
SLB_110	120	210	0.881303	0.0665748
SLB_110	120	240	0.87865	0.0411147
SLB_111	0	0	0.917657	0.0349659
SLB_111	0	30	0.902999	0.05236
SLB_111	0	60	0.911128	0.0439139
SLB_111	0	90	0.890653	0.0709064
SLB_111	0	120	0.88793	0.0457317
SLB_111	0	150	0.864103	0.069725
SLB_111	30	0	0.85946	0.0650393
SLB_111	30	30	0.870924	0.0707259
SLB_111	30	60	0.87227	0.052281
SLB_111	30	90	0.857107	0.0582091
SLB_111	30	120	0.884423	0.0629803
SLB_111	30	150	0.868146	0.0550406
SLB_111	60	0	0.866106	0.0518313
SLB_111	60	30	0.870605	0.0605083
SLB_111	60	60	0.851427	0.0765923
SLB_111	60	90	0.870922	0.0630338
SLB_111	60	120	0.858266	0.0593198
SLB_111	60	150	0.851833	0.0707798
SLB_111	60	180	0.851303	0.0553942
SLB_111	60	210	0.877165	0.0613686
SLB_111	90	0	0.866833	0.0644573
SLB_111	90	30	0.88768	0.057398
SLB_111	90	60	0.87693	0.050709
SLB_111	90	90	0.877077	0.0696385
SLB_111	90	120	0.886566	0.039032
SLB_111	90	150	0.882306	0.0646837
SLB_111	90	180	0.890138	0.0475059
SLB_111	90	210	0.893618	0.029157
SLB_111	120	0	0.858381	0.0625854
SLB_111	120	30	0.869547	0.0799215
SLB_111	120	60	0.842964	0.0704485
SLB_111	120	90	0.880468	0.0541501
SLB_111	120	120	0.853231	0.0746236
SLB_111	120	150	0.862297	0.0624985
SLB_111	120	180	0.859899	0.0630082
SLB_111	120	210	0.866763	0.0532795
SLB_112	0	0	0.913246	0.0508103
SLB_112	0	30	0.912508	0.0390677
SLB_112	0	60	0.903347	0.0417173
SLB_112	0	90	0.918659	0.0322789
SLB_112	0	120	0.928529	0.0377217
SLB_112	0	150	0.927079	0.0349954
SLB_112	0	180	0.942788	0.0189809
SLB_112	30	0	0.95096	0.0203116
SLB_112	30	30	0.932437	0.0387737
SLB_112	30	60	0.935352	0.045152
SLB_112	30	90	0.929671	0.0299501
SLB_112	30	120	0.930838	0.0319441
SLB_112	30	150	0.932523	0.0316957
SLB_112	60	0	0.934993	0.0304526
SLB_112	60	30	0.935577	0.0370958
SLB_112	60	60	0.878532	0.0621657
SLB_112	60	90	0.915135	0.0516947
SLB_112	60	120	0.914826	0.0439311
SLB_112	60	150	0.916356	0.0338131
SLB_112	60	180	0.92044	0.0348641
SLB_112	90	0	0.8987	0.0825071
SLB_112	90	30	0.911259	0.0535409
SLB_112	90	60	0.901801	0.0475968
SLB_112	90	90	0.921027	0.0314714
SLB_112	90	120	0.908538	0.0464883
SLB_112	90	150	0.925513	0.0302919
SLB_112	90	180	0.941584	0.0228108
SLB_112	120	0	0.91805	0.0764656
SLB_112	120	30	0.911581	0.0521905
SLB_112	120	60	0.91788	0.0276378
SLB_112	120	90	0.9206	0.0308943
SLB_112	120	120	0.918858	0.031631
SLB_112	120	150	0.918065	0.0333226
SLB_112	120	180	0.903858	0.04582
SLB_113	0	0	0.91937	0.0326802
SLB_113	0	30	0.934601	0.0340238
SLB_113	0	60	0.895704	0.0698383
SLB_113	0	90	0.9424	0.0275761
SLB_113	0	120	0.93976	0.029101
SLB_113	30	0	0.946157	0.0214628
SLB_113	30	30	0.925759	0.0310312
SLB_113	30	60	0.92619	0.029296
SLB_113	30	90	0.910886	0.0426328
SLB_113	30	120	0.92444	0.038122
SLB_113	60	0	0.915026	0.0508924
SLB_113	60	30	0.928684	0.0290185
SLB_113	60	60	0.913603	0.0421247
SLB_113	60	90	0.941726	0.0299629
SLB_113	60	120	0.919672	0.0475362
SLB_113	60	150	0.91674	0.0443254
SLB_113	60	180	0.914846	0.0356533
SLB_113	90	0	0.930297	0.0217883
SLB_113	90	30	0.922163	0.0324358
SLB_113	90	60	0.917707	0.0341149
SLB_113	90	90	0.918001	0.0433526
SLB_113	90	120	0.925393	0.0291619
SLB_113	90	150	0.91589	0.0395636
SLB_113	90	180	0.896974	0.0425576
SLB_113	120	0	0.912334	0.0482712
SLB_113	120	30	0.895204	0.0491596
SLB_113	120	60	0.902567	0.0384283
SLB_113	120	90	0.899353	0.0430591
SLB_113	120	120	0.915211	0.0308117
SLB_113	120	150	0.920249	0.0337137
SLB_113	120	180	0.930165	0.032795
SLBRHO_1	0	0	0.861183	0.0570859
SLBRHO_1	0	30	0.860578	0.0809658
SLBRHO_1	0	60	0.848007	0.0523638
SLBRHO_1	0	90	0.87878	0.0553776
SLBRHO_1	0	120	0.867879	0.0614446
SLBRHO_1	30	0	0.86633	0.0542914
SLBRHO_1	30	30	0.811755	0.0839322
SLBRHO_1	30	60	0.871027	0.0418625
SLBRHO_1	30	90	0.854321	0.0587226
SLBRHO_1	30	120	0.86416	0.0634224
SLBRHO_1	60	0	0.685247	0.107812
SLBRHO_1	60	30	0.756421	0.115363
SLBRHO_1	60	60	0.807919	0.0937091
SLBRHO_1	60	90	0.82595	0.0990357
SLBRHO_1	60	120	0.85455	0.0604852
SLBRHO_1	60	150	0.882188	0.056627
SLBRHO_1	90	0	0.746456	0.0743751
SLBRHO_1	90	30	0.766991	0.113023
SLBRHO_1	90	60	0.796338	0.100802
SLBRHO_1	90	90	0.835119	0.0926157
SLBRHO_1	90	120	0.883491	0.0460651
SLBRHO_1	90	150	0.856676	0.0488226
SLBRHO_1	90	180	0.857453	0.0739802
SLBRHO_1	120	0	0.735132	0.110529
SLBRHO_1	120	30	0.751036	0.10179
SLBRHO_1	120	60	0.769228	0.100381
SLBRHO_1	120	90	0.859512	0.0899465
SLBRHO_1	120	120	0.860431	0.0698862
SLBRHO_1	120	150	0.865096	0.0521493
SLBRHO_1	120	180	0.892386	0.0488478
SLBRHO_2	0	0	0.933794	0.025305
SLBRHO_2	0	30	0.90608	0.0551221
SLBRHO_2	0	60	0.912015	0.0502663
SLBRHO_2	0	90	0.924857	0.0360975
SLBRHO_2	0	120	0.934002	0.0204413
SLBRHO_2	30	0	0.915698	0.0476393
SLBRHO_2	30	30	0.917685	0.0376434
SLBRHO_2	30	60	0.921151	0.0454654
SLBRHO_2	30	90	0.927219	0.0345566
SLBRHO_2	30	120	0.936668	0.018667
SLBRHO_2	30	150	0.951084	0.0134812
SLBRHO_2	60	0	0.75791	0.121533
SLBRHO_2	60	30	0.791312	0.115834
SLBRHO_2	60	60	0.837021	0.092562
SLBRHO_2	60	90	0.843374	0.0852564
SLBRHO_2	60	120	0.900038	0.0477867
SLBRHO_2	60	150	0.884552	0.0488187
SLBRHO_2	60	180	0.898332	0.0374094
SLBRHO_2	90	0	0.692729	0.140558
SLBRHO_2	90	30	0.749529	0.0889436
SLBRHO_2	90	60	0.763951	0.0763943
SLBRHO_2	90	90	0.812337	0.105799
SLBRHO_2	90	120	0.874912	0.0634545
SLBRHO_2	90	150	0.898285	0.0430687
SLBRHO_2	90	180	0.904171	0.0452048
SLBRHO_2	120	0	0.690965	0.105454
SLBRHO_2	120	30	0.792936	0.0783349
SLBRHO_2	120	60	0.756356	0.128075
SLBRHO_2	120	90	0.813197	0.109601
SLBRHO_2	120	120	0.876851	0.0610204
SLBRHO_2	120	150	0.891103	0.0515935
SLBRHO_7	0	0	0.932449	0.0277024
SLBRHO_7	0	30	0.92812	0.0282568
SLBRHO_7	0	60	0.933031	0.0243669
SLBRHO_7	0	90	0.931275	0.0258984
SLBRHO_7	0	120	0.930908	0.0263579
SLBRHO_7	0	150	0.929468	0.023487
SLBRHO_7	30	0	0.849721	0.0693845
SLBRHO_7	30	30	0.844584	0.091142
SLBRHO_7	30	60	0.908011	0.0435021
SLBRHO_7	30	90	0.914208	0.0486273
SLBRHO_7	30	120	0.921988	0.0442158
SLBRHO_7	30	150	0.926785	0.0410373
SLBRHO_7	60	0	0.808264	0.0889583
SLBRHO_7	60	30	0.840589	0.0774973
SLBRHO_7	60	60	0.867857	0.0584819
SLBRHO_7	60	90	0.906974	0.0480959
SLBRHO_7	60	120	0.891823	0.0635246
SLBRHO_7	60	150	0.900806	0.034669
SLBRHO_7	60	180	0.910595	0.0352118
SLBRHO_7	60	210	0.923725	0.0401844
SLBRHO_7	90	0	0.822944	0.0600677
SLBRHO_7	90	30	0.804068	0.0971202
SLBRHO_7	90	60	0.870986	0.0777204
SLBRHO_7	90	90	0.893973	0.0640026
SLBRHO_7	90	120	0.904355	0.0507943
SLBRHO_7	90	150	0.899827	0.0580025
SLBRHO_7	120	0	0.737903	0.131336
SLBRHO_7	120	30	0.817276	0.104998
SLBRHO_7	120	60	0.810842	0.0786655
SLBRHO_7	120	90	0.885614	0.0806198
SLBRHO_7	120	120	0.916568	0.0643516
SLBRHO_7	120	150	0.907941	0.0509474
SLBRHO_7	120	180	0.930372	0.0270265

## Sheet: Figure_2e
Panel_e
all_cond: smad2 spread
embryo_name	time_from_lastYSL(min)	Time_bin	delta_Y_smad
LEFTY1	-32.3667		0
LEFTY1	-16.1833		0
LEFTY1	0	0	0
LEFTY1	16.1833	0	0
LEFTY1	32.3667	20	40.263
LEFTY1	48.55	40	82.613
LEFTY1	64.7333	60	83.01
LEFTY1	80.9167	80	107.618
LEFTY1	97.1	80	140.894
LEFTY1	113.283	100	97.274
LEFTY1	129.467	120	124.184
LEFTY1	145.65	140	133.628
LEFTY1	161.833	160	132.708
LEFTY1	178.017	160	163.038
LEFTY1	194.2	180	181.619
LEFTY1	210.383	200	198.882
LEFTY1	226.567	220	244.23
LEFTY1	242.75	240	266.41
LEFTY1	258.933	240	273.645
LEFTY1	275.117	260	320.063
LEFTY2	-32.3667		0
LEFTY2	-16.1833		0
LEFTY2	0	0	0
LEFTY2	16.1833	0	11.833
LEFTY2	32.3667	20	33.348
LEFTY2	48.55	40	42.068
LEFTY2	64.7333	60	63.825
LEFTY2	80.9167	80	83.445
LEFTY2	97.1	80	113.487
LEFTY2	113.283	100	152.263
LEFTY2	129.467	120	153.77
LEFTY2	145.65	140	164.394
LEFTY2	161.833	160	169.172
LEFTY2	178.017	160	162.399
LEFTY2	194.2	180	192.787
LEFTY2	210.383	200	190.303
LEFTY2	226.567	220	190.435
LEFTY2	242.75	240	199.94
LEFTY2	258.933	240	200.859
LEFTY3	-16.1833		0
LEFTY3	0	0	0
LEFTY3	16.1833	0	0
LEFTY3	32.3667	20	10.541
LEFTY3	48.55	40	39.741
LEFTY3	64.7333	60	77.031
LEFTY3	80.9167	80	73.055
LEFTY3	97.1	80	108.415
LEFTY3	113.283	100	121.686
LEFTY3	129.467	120	122.539
LEFTY3	145.65	140	112.971
LEFTY3	161.833	160	119.218
LEFTY3	178.017	160	119.542
LEFTY3	194.2	180	150.294
LEFTY3	210.383	200	196.284
LEFTY3	226.567	220	213.893
LEFTY3	242.75	240	210.875
LEFTY3	258.933	240	235.145
WT1	-9.9		0
WT1	0	0	0
WT1	9.9	0	0
WT1	19.8	0	0
WT1	31.1	20	6.237
WT1	41.15	40	38.806
WT1	51.2	40	53.715
WT1	61.25	60	50.532
WT1	71.3	60	41.607
WT1	81.35	80	49.136
WT1	91.4	80	60.289
WT1	101.45	100	60.351
WT1	111.5	100	64.492
WT1	121.55	120	41.245
WT1	131.6	120	31.339
WT1	141.65	140	42.458
WT1	151.7	140	0
WT2	-45.25		0
WT2	-36.2		0
WT2	-27.15		0
WT2	-18.1		0
WT2	-9.05		0
WT2	0	0	0
WT2	9.05	0	0
WT2	18.1	0	28.032
WT2	27.15	20	41.938
WT2	36.2	20	34.296
WT2	45.25	40	62.802
WT2	54.3	40	62.872
WT2	63.35	60	56.133
WT2	72.4	60	60.565
WT2	81.45	80	56.459
WT2	90.5	80	58.148
WT2	99.55	80	54.234
WT2	108.6	100	54.69
WT2	117.65	100	58.005
WT2	126.7	120	33.974
WT2	135.75	120	53.447
WT2	144.8	140	37.289
WT2	153.85	140	33.145
WT2	162.9	160	28.589
WT2	171.95	160	14.915
WT2	181	180	0
WT2	190.05	180	0
WT2	199.1	180	0
WT3	-36.2		0
WT3	-27.15		0
WT3	-18.1		0
WT3	-9.05		0
WT3	0	0	0
WT3	9.05	0	0
WT3	18.1	0	0
WT3	27.15	20	0
WT3	36.2	20	17.439
WT3	45.25	40	18.326
WT3	54.3	40	45.138
WT3	63.35	60	54.423
WT3	72.4	60	48.258
WT3	81.45	80	53.858
WT3	90.5	80	53.003
WT3	99.55	80	49.428
WT3	108.6	100	34.629
WT3	117.65	100	29.417
WT3	126.7	120	31.65
WT3	135.75	120	18.893
WT3	144.8	140	15.044
WT3	153.85	140	17.816
WT3	162.9	160	0
WT3	171.95	160	0
WT3	181	180	0
WT3	190.05	180	0
WT3	199.1	180	0
WT3	208.15	200	0
WT3	217.2	200	0
WT6	-36.4		0
WT6	-27.3		0
WT6	-18.2		0
WT6	-9.1		0
WT6	0	0	0
WT6	9.1	0	0
WT6	18.2	0	0
WT6	27.3	20	11.211
WT6	41.6	40	32.253
WT6	51.1667	40	11.699
WT6	60.7333	60	21.203
WT6	70.3	60	56.096
WT6	79.8667	60	59.791
WT6	89.4333	80	60.814
WT6	103.6	100	53.576
WT6	113.783	100	58.819
WT6	123.967	120	56.034
WT6	134.15	120	59.932
WT6	144.333	140	53.445
WT6	154.517	140	48.978
WT6	164.7	160	46.573
WT6	174.883	160	15.882
WT6	185.067	180	7.067
WT6	195.25	180	0
WT6	205.433	200	0
WT6	215.617	200	0
WT6	225.8	220	0
WT6	235.983	220	0
WT6	246.167	240	0
WT6	256.35	240	0
WT6	266.533	260	0
WT6	276.717	260	0
WT6	286.9	280	0
WT7	-36.5333		0
WT7	-27.4		0
WT7	-18.2667		0
WT7	-9.13333		0
WT7	0	0	0
WT7	9.13333	0	0
WT7	18.2667	0	0
WT7	27.4	20	0
WT7	40.4667	40	36.215
WT7	50.0333	40	32.773
WT7	59.6	40	38.436
WT7	69.1667	60	52.97
WT7	78.7333	60	74.938
WT7	88.3	80	64.736
WT7	112.467	100	65.5336
WT7	122.65	120	65.943
WT7	132.833	120	53.272
WT7	143.017	140	37.448
WT7	153.2	140	57.922
WT7	163.383	160	30.848
WT7	173.567	160	25.778
WT7	183.75	180	0
WT7	193.933	180	0
WT7	204.117	200	0
WT7	214.3	200	0
WT7	224.483	220	0
WT7	234.667	220	0
WT7	244.85	240	0
WT7	255.033	240	0
WT7	265.217	260	0
WT7	275.4	260	0
WT7	285.583	280	0
WT7	295.767	280	0
WT7	305.95	300	0
WT8	-9.13333		0
WT8	0	0	0
WT8	9.13333	0	15.493
WT8	18.2667	0	21.873
WT8	27.4	20	17.06
WT8	36.5333	20	25.103
WT8	45.6667	40	33.19
WT8	54.8	40	44.565
WT8	67.8667	60	54.853
WT8	77.4333	60	34.863
WT8	87	80	37.405
WT8	96.5667	80	37.643
WT8	106.133	100	79.626
WT8	115.7	100	88.118
WT8	129.867	120	57.077
WT8	140.05	140	65.495
WT8	150.233	140	50.751
WT8	160.417	160	52.678
WT8	170.6	160	47.612
WT8	180.783	180	33.724
WT8	190.967	180	19.894
WT8	201.15	200	0
WT8	211.333	200	0
WT8	221.517	220	0
WT8	231.7	220	0
WT8	241.883	240	0
WT8	252.067	240	0
WT8	262.25	260	0
WT8	272.433	260	0
SLB5	-47.0667		0
SLB5	-35.3		0
SLB5	-23.5333		0
SLB5	-11.7667		0
SLB5	0	0	0
SLB5	11.7667	0	0
SLB5	23.5333	20	0
SLB5	39.9333	20	3.169
SLB5	53.05	40	3.656
SLB5	66.1667	60	37.165
SLB5	79.2833	60	48.743
SLB5	92.4	80	67.754
SLB5	105.517	100	70.191
SLB5	118.633	100	68.92
SLB5	136.933	120	77.9359
SLB5	150.067	140	87.0778
SLB5	163.2	160	92.6135
SLB5	176.333	160	91.0551
SLB5	189.467	180	106.562
SLB5	202.6	200	107.896
SLB5	219.933	200	71.122
SLB5	232.867	220	64.794
SLB5	245.8	240	75.806
SLB5	258.733	240	75.159
SLB5	271.667	260	86.837
SLB5	284.6	280	62.418
SLB5	297.533	280	0
SLB5	310.467	300	0
SLB5	323.4	320	0
SLB1	0	0	0
SLB1	2.13333	0	0
SLB1	4.26667	0	0
SLB1	6.4	0	0
SLB1	8.53333	0	0
SLB1	10.6667	0	0
SLB1	12.8	0	0
SLB1	14.9333	0	0
SLB1	17.0667	0	0
SLB1	19.2	0	0
SLB1	21.3333	20	0
SLB1	23.4667	20	0
SLB1	25.6	20	0
SLB1	27.7333	20	0
SLB1	30	20	0
SLB1	37.3667	20	26.758
SLB1	44.7333	40	39.049
SLB1	52.1	40	27.193
SLB1	59.4667	40	45.789
SLB1	66.8333	60	36.93
SLB1	74.2	60	76.362
SLB1	85	80	78.315
SLB1	91.4667	80	55.636
SLB1	97.9333	80	78.878
SLB1	104.4	100	53.604
SLB1	110.867	100	65.194
SLB1	117.333	100	74.482
SLB1	123.8	120	77.706
SLB1	130.267	120	71.367
SLB1	136.733	120	72.09
SLB1	143	140	91.461
SLB1	149.467	140	73.692
SLB1	155.933	140	87.538
SLB1	162.4	160	89.035
SLB1	168.867	160	68.345
SLB1	175.333	160	60.771
SLB1	181.8	180	55.085
SLB1	191	180	48.369
SLB1	197.483	180	37.373
SLB1	203.967	200	38.771
SLB1	210.45	200	57.988
SLB1	216.933	200	54.242
SLB1	223.417	220	48.669
SLB1	229.9	220	51.722
SLB1	236.383	220	50.523
SLB1	242.867	240	40.945
SLB1	249.35	240	35.978
SLB1	255.833	240	14.913
SLB1	262.317	260	7.686
SLB1	268.8	260	2.694
SLB1	275.283	260	20.353
SLB1	281.767	280	14.69
SLB1	288.25	280	0
SLB1	294.733	280	0
SLB2	0	0	0
SLB2	7.35	0	0
SLB2	14.7	0	0
SLB2	19	0	0
SLB2	21.1333	20	0
SLB2	23.2667	20	0
SLB2	25.4	20	0
SLB2	27.5333	20	0
SLB2	29.6667	20	0
SLB2	31.8	20	0
SLB2	33.9333	20	0
SLB2	36.0667	20	0
SLB2	38.2	20	0
SLB2	40.3333	40	0
SLB2	42.4667	40	0
SLB2	44.6	40	0
SLB2	46.7333	40	0
SLB2	50	40	0
SLB2	57.3667	40	18.485
SLB2	64.7333	60	48.253
SLB2	72.1	60	47.512
SLB2	79.4667	60	46.33
SLB2	86.8333	80	50.121
SLB2	94.2	80	62.538
SLB2	105	100	78.821
SLB2	111.467	100	67.416
SLB2	117.933	100	77.825
SLB2	124.4	120	55.965
SLB2	130.867	120	66.952
SLB2	137.333	120	66.32
SLB2	143.8	140	85.836
SLB2	150.267	140	85.882
SLB2	156.733	140	105.058
SLB2	164	160	81.137
SLB2	170.467	160	87.549
SLB2	176.933	160	90.139
SLB2	183.4	180	85.695
SLB2	189.867	180	74.996
SLB2	196.333	180	67.299
SLB2	202.8	200	88.936
SLB2	211	200	61.073
SLB2	217.483	200	79.76
SLB2	223.967	220	57.656
SLB2	230.45	220	71.365
SLB2	236.933	220	57.457
SLB2	243.417	240	42.776
SLB2	249.9	240	15.041
SLB2	256.383	240	0
SLB2	262.867	260	0
SLB2	269.35	260	0
SLB2	275.833	260	0
SLB2	282.317	280	0
SLB2	288.8	280	0
SLB2	295.283	280	0
SLB2	301.767	300	0
SLBRHO1	0	0	0
SLBRHO1	7.35	0	0
SLBRHO1	14.7	0	0
SLBRHO1	24	20	0
SLBRHO1	26.1167	20	0
SLBRHO1	28.2333	20	0
SLBRHO1	30.35	20	0
SLBRHO1	32.4667	20	0
SLBRHO1	34.5833	20	0
SLBRHO1	36.7	20	0
SLBRHO1	38.8167	20	0
SLBRHO1	40.9333	40	0
SLBRHO1	43.05	40	0
SLBRHO1	45.1667	40	0
SLBRHO1	47.2833	40	0
SLBRHO1	49.4	40	0
SLBRHO1	57	40	0
SLBRHO1	64.3667	60	1.235
SLBRHO1	71.7333	60	25.153
SLBRHO1	79.1	60	28.891
SLBRHO1	86.4667	80	26.465
SLBRHO1	93.8333	80	38.276
SLBRHO1	101.2	100	43.44
SLBRHO1	111	100	57.377
SLBRHO1	117.467	100	62.313
SLBRHO1	123.933	120	59.393
SLBRHO1	130.4	120	65.919
SLBRHO1	136.867	120	49.368
SLBRHO1	143.333	140	50.73
SLBRHO1	149.8	140	54.54
SLBRHO1	156.267	140	36.782
SLBRHO1	162.733	160	9.92
SLBRHO1	170	160	17.149
SLBRHO1	176.467	160	19.01
SLBRHO1	182.933	180	13.841
SLBRHO1	189.4	180	0
SLBRHO1	195.867	180	0
SLBRHO1	202.333	200	0
SLBRHO1	217	200	0
SLBRHO1	223.467	220	0
SLBRHO1	229.933	220	0
SLBRHO1	236.4	220	0
SLBRHO1	242.867	240	0
SLBRHO1	249.333	240	0
SLBRHO1	255.8	240	0
SLBRHO1	262.267	260	0
SLBRHO1	268.733	260	0
SLBRHO1	275.2	260	0
SLBRHO1	281.667	280	0
SLBRHO1	288.133	280	0
SLBRHO1	294.6	280	0
SLBRHO1	301.067	300	0
SLBRHO1	307.533	300	0
SLBRHO1	314	300	0
SLBRHO1	320.467	320	0
SLBRHO1	326.933	320	0
SLBRHO1	333.4	320	0
SLBRHO1	339.867	320	0
SLBRHO2	0	0	0
SLBRHO2	6.68333	0	0
SLBRHO2	13.3667	0	0
SLBRHO2	20.05	20	0
SLBRHO2	24	20	15.954
SLBRHO2	24.95	20	14.043
SLBRHO2	25.9	20	14.267
SLBRHO2	26.85	20	10.534
SLBRHO2	27.8	20	18.136
SLBRHO2	28.75	20	15.696
SLBRHO2	29.7	20	16.462
SLBRHO2	30.65	20	15.687
SLBRHO2	31.6	20	20.26
SLBRHO2	32.55	20	18.892
SLBRHO2	33.5	20	16.843
SLBRHO2	34.45	20	14.114
SLBRHO2	35.4	20	18.73
SLBRHO2	36.35	20	16.084
SLBRHO2	37.3	20	20.797
SLBRHO2	38.25	20	15.261
SLBRHO2	39.2	20	14.449
SLBRHO2	40.15	40	19.552
SLBRHO2	41.1	40	13.16
SLBRHO2	42.05	40	25.093
SLBRHO2	56	40	32.297
SLBRHO2	63.4667	60	92.898
SLBRHO2	70.9333	60	88.641
SLBRHO2	78.4	60	65.906
SLBRHO2	85.8667	80	76.277
SLBRHO2	93.3333	80	64.664
SLBRHO2	107	100	77.762
SLBRHO2	114.783	100	66.662
SLBRHO2	122.567	120	73.732
SLBRHO2	130.35	120	67.08
SLBRHO2	138.133	120	56.602
SLBRHO2	145.917	140	59.396
SLBRHO2	153.7	140	49.783
SLBRHO2	161.483	160	44.691
SLBRHO2	169.267	160	47.586
SLBRHO2	183	180	29.871
SLBRHO2	190.467	180	30.563
SLBRHO2	197.933	180	20.037
SLBRHO2	205.4	200	17.877
SLBRHO2	212.867	200	17.938
SLBRHO2	220.333	220	11.908
SLBRHO2	227.8	220	0
SLBRHO2	235.267	220	3.022
SLB6	0	0	0
SLB6	8.73333	0	0
SLB6	17.4667	0	0
SLB6	26.2	20	0
SLB6	34.9333	20	13.571
SLB6	43.6667	40	9.944
SLB6	52.4	40	24.86
SLB6	61.1333	60	26.516
SLB6	69.8667	60	26.516
SLB6	78.6	60	40.638
SLB6	92	80	63.932
SLB6	100.583	100	68.476
SLB6	109.167	100	87.143
SLB6	117.75	100	75.895
SLB6	126.333	120	88.367
SLB6	134.917	120	65.72
SLB6	147	140	67.056
SLB6	155.583	140	68.138
SLB6	164.167	160	65.501
SLB6	172.75	160	53.503
SLB6	181.333	180	51.542
SLB6	189.917	180	48.451
SLB6	198.5	180	23.397
SLB6	207.083	200	37.626
SLB6	215.667	200	16.021
SLB6	224.25	220	18.287
SLB6	232.833	220	3.591
SLB6	241.417	240	0
SLB6	250	240	0
SLB6	258.583	240	0
SLB6	267.167	260	0
SLB6	275.75	260	0
SLB6	284.333	280	0
SLB6	292.917	280	0
SLBRHO7	0	0	0
SLBRHO7	8.73333	0	0
SLBRHO7	17.4667	0	0
SLBRHO7	26.2	20	0
SLBRHO7	34.9333	20	0
SLBRHO7	43.6667	40	0
SLBRHO7	52.4	40	13.258
SLBRHO7	61.1333	60	14.639
SLBRHO7	69.8667	60	19.058
SLBRHO7	78.6	60	35.037
SLBRHO7	92	80	45.673
SLBRHO7	100.583	100	47.81
SLBRHO7	109.167	100	37.382
SLBRHO7	117.75	100	41.894
SLBRHO7	126.333	120	33.443
SLBRHO7	134.917	120	32.805
SLBRHO7	147	140	27.844
SLBRHO7	155.583	140	28.329
SLBRHO7	164.167	160	22.873
SLBRHO7	172.75	160	32.182
SLBRHO7	181.333	180	7.982
SLBRHO7	189.917	180	0.487
SLBRHO7	198.5	180	0.194
SLBRHO7	207.083	200	0
SLBRHO7	215.667	200	0
SLBRHO7	224.25	220	0
SLBRHO7	232.833	220	0
SLBRHO7	241.417	240	0
SLBRHO7	250	240	0
SLBRHO7	258.583	240	0
SLBRHO7	267.167	260	0
SLBRHO7	275.75	260	0
OZGRAD1	0	0	0
OZGRAD1	24	20	0
OZGRAD1	27.1	20	0
OZGRAD1	30.2	20	0
OZGRAD1	33.3	20	0
OZGRAD1	36.4	20	0
OZGRAD1	39.5	20	0
OZGRAD1	45	40	28.367
OZGRAD1	86	80	46.215
OZGRAD1	98.8833	80	47.169
OZGRAD1	109	100	63.384
OZGRAD1	119.833	100	69.597
OZGRAD1	130.667	120	76.228
OZGRAD1	141.5	140	85.183
OZGRAD1	152.333	140	89.062
OZGRAD1	163.167	160	73.759
OZGRAD1	174	160	63.805
OZGRAD1	184.833	180	71.419
OZGRAD1	195.667	180	24.445
OZGRAD1	206.5	200	24.445
OZGRAD1	217.333	200	18.231
OZGRAD3	0	0	0
OZGRAD3	24	20	0
OZGRAD3	27.1	20	0
OZGRAD3	30.2	20	0
OZGRAD3	33.3	20	0
OZGRAD3	36.4	20	0
OZGRAD3	39.5	20	0
OZGRAD3	45	40	12.736
OZGRAD3	86	80	31.848
OZGRAD3	98.8833	80	68.507
OZGRAD3	109	100	70.213
OZGRAD3	119.833	100	63.09
OZGRAD3	130.667	120	63.532
OZGRAD3	141.5	140	80.911
OZGRAD3	152.333	140	72.841
OZGRAD3	163.167	160	77.103
OZGRAD3	174	160	55.375
OZGRAD3	184.833	180	58.411
OZGRAD3	195.667	180	30.041
OZGRAD3	206.5	200	18.248
OZGRAD3	217.333	200	8.286
OZGRAD3	228.167	220	0
OZGRAD3	239	220	0
OZGRAD3	249.833	240	0
OZGRAD3	260.667	260	0
OZGRAD3	271.5	260	0
OZGRAD3	282.333	280	0
OZGRAD3	293.167	280	0
OZGRAD3	304	300	0
OZGRAD3	314.833	300	0
OZGRAD2	0	0	0
OZGRAD2	1.66667	0	0
OZGRAD2	24	20	0
OZGRAD2	27.1	20	0
OZGRAD2	30.2	20	0
OZGRAD2	33.3	20	0
OZGRAD2	36.4	20	0
OZGRAD2	39.5	20	0
OZGRAD2	45	40	25.34
OZGRAD2	86	80	52.21
OZGRAD2	98.8833	80	78.373
OZGRAD2	109	100	65.801
OZGRAD2	119.833	100	54.521
OZGRAD2	130.667	120	48.506
OZGRAD2	141.5	140	53.509
OZGRAD2	152.333	140	53.111
OZGRAD2	163.167	160	69.98
OZGRAD2	174	160	67.652
OZGRAD2	184.833	180	64.306
OZGRAD2	195.667	180	47.183
OZGRAD2	206.5	200	69.191
OZGRAD2	217.333	200	32.317
OZGRAD2	228.167	220	34.425
OZGRAD2	239	220	0
OZGRAD2	249.833	240	0
OZGRAD2	260.667	260	0
OZGRAD2	271.5	260	0
OZGRAD2	282.333	280	0

## Sheet: Figure_2f
Panel_f
all_cond: GRC% in margin
genotype	embryo_unique	timepoint	%_cells_GRC
Lefty	Lefty_101	60	0.666667
Lefty	Lefty_101	90	0.957447
Lefty	Lefty_101	120	0.923077
Lefty	Lefty_102	60	0.978723
Lefty	Lefty_102	90	0.815789
Lefty	Lefty_102	120	0.465116
Lefty	Lefty_105	60	1
Lefty	Lefty_105	90	1
Lefty	Lefty_105	120	0.983333
OEP	OEP_101	60	0.321429
OEP	OEP_101	90	0.8
OEP	OEP_101	120	0.738095
OEP	OEP_102	60	0.0285714
OEP	OEP_102	90	0
OEP	OEP_102	120	0.432432
OEP	OEP_111	60	0
OEP	OEP_111	90	0.6
OEP	OEP_111	120	0.90566
SLBRHO	SLBRHO_1	60	1
SLBRHO	SLBRHO_1	90	0.976744
SLBRHO	SLBRHO_1	120	1
SLBRHO	SLBRHO_2	60	0.54902
SLBRHO	SLBRHO_2	90	0.96875
SLBRHO	SLBRHO_2	120	0.983871
SLBRHO	SLBRHO_7	60	0.355556
SLBRHO	SLBRHO_7	90	0.98
SLBRHO	SLBRHO_7	120	1
SLB	SLB_101	60	0.205882
SLB	SLB_101	90	0
SLB	SLB_101	120	0.511628
SLB	SLB_106	60	0.84375
SLB	SLB_106	90	0.583333
SLB	SLB_106	120	0.733333
SLB	SLB_112	60	0.189189
SLB	SLB_112	90	0.761905
SLB	SLB_112	120	0.525
SLB	SLB_113	60	0.513514
SLB	SLB_113	90	0.521739
SLB	SLB_113	120	0.765957
WT	WT_105	60	0.7
WT	WT_105	90	0.933333
WT	WT_105	120	0.979167
WT	WT_106	60	0.969697
WT	WT_106	90	0.947368
WT	WT_106	120	0.982143
WT	WT_111	60	0.974359
WT	WT_111	90	0.962264
WT	WT_111	120	1
WT	WT_112	60	0.861111
WT	WT_112	90	0.955556
WT	WT_112	120	1
ZGRAD	ZGRAD_1	60	0
ZGRAD	ZGRAD_1	90	0.483871
ZGRAD	ZGRAD_1	120	0.5
ZGRAD	ZGRAD_2	60	0.0967742
ZGRAD	ZGRAD_2	90	0.542857
ZGRAD	ZGRAD_2	120	0.542857
ZGRAD	ZGRAD_3	60	0.28125
ZGRAD	ZGRAD_3	90	0.842105
ZGRAD	ZGRAD_3	120	0.8

## Sheet: Figure_3a
Panel_a
WT: TCC vs alpha WT
genotype	embryo_unique	timepoint	alpha_mean_70	alpha_std_70	per_triangles_closed
WT	WT_105	0	0.911309	0.0352511	0.583333
WT	WT_105	30	0.862586	0.078983	0.647059
WT	WT_105	60	0.823849	0.0881563	0.6
WT	WT_105	90	0.81695	0.0759144	0.588235
WT	WT_105	120	0.78559	0.0807083	0.803279
WT	WT_106	0	0.899776	0.0484014	0.181818
WT	WT_106	30	0.85752	0.0591192	0.375
WT	WT_106	60	0.816307	0.0918985	0.652174
WT	WT_106	90	0.752316	0.121058	0.738095
WT	WT_106	120	0.716197	0.101681	0.875
WT	WT_111	0	0.901023	0.0502361	0.583333
WT	WT_111	30	0.852789	0.0906888	0.631579
WT	WT_111	60	0.802149	0.0783371	0.592593
WT	WT_111	90	0.774251	0.0976391	0.733333
WT	WT_111	120	0.685887	0.115961	0.935484
WT	WT_112	0	0.901418	0.0510934	0.1
WT	WT_112	30	0.854211	0.0980614	0.3
WT	WT_112	60	0.785395	0.133953	0.846154
WT	WT_112	90	0.686786	0.126206	0.75
WT	WT_112	120	0.687086	0.142705	0.9125

[truncated: 39 more sheets: Figure_3b, Figure_3c, Figure_3d, Figure_3ghi, Figure_3m, Figure_3n, Figure_3o, Figure_4c, Figure_4d, Figure_4e, Figure_4f, Figure_4g, Figure_4lm, Extended_Data_Figure_1c, Extended_Data_Figure_1d, Extended_Data_Figure_1f, Extended_Data_Figure_1h, Extended_Data_Figure_1i, Extended_Data_Figure_1j, Extended_Data_Figure_2a …]
